# Supplementary material for: Temperature Effect on Rhizome Development in Perennial rice
Source: Rice (N Y). 2024 May 8;17:32. doi: 10.1186/s12284-024-00710-2 (PMC11078906; doi:10.1186/s12284-024-00710-2)
Supplement: Supplementary file 2 — Supplementary Material 2 [file 12284_2024_710_MOESM2_ESM.xlsx]

## Sheet: Sheet1
	Additional Material
	Temperature effect on rhizome development in perennial rice
	Kai Wang, Jie Li, Yourong Fan*, Jiangyi Yang*
	* Correspondence: yangjy598@163.com; fanyourred@163.com
	State Key Laboratory for Conservation and Utilization of Subtropical Agro-Bioresources, College of Life Science and Technology, Guangxi University, Nanning 530004, China
	The following Additional file 2 is available for this article:
	Table S1. The up-regulated genes in "H vs L"
	Table S2. The down-regulated genes in "H vs L"
	Table S3. Formula of hydroponic solution
	Table S4. The primers used for the quantitative real-time PCR

## Sheet: Table S1
	Table S1. The up-regulated genes in "H vs L"
	Gene_id	FC(L/H)	Log2FC(L/H)	Padjust	Significant	Regulate
	Os07g0677200	2.928	1.54978	0	yes	up
	Os05g0522600	6.638	2.73077	0	yes	up
	Os07g0529600	4.703	2.23361	0	yes	up
	Os04g0165700	12.692	3.66589	0	yes	up
	Os11g0592000	9.639	3.26888	0	yes	up
	Os11g0592200	17.606	4.13798	0	yes	up
	Os03g0738600	7.331	2.87401	0	yes	up
	Os10g0530900	17.813	4.15483	0	yes	up
	Os03g0233900	24.03	4.58674	0	yes	up
	Os04g0121100	2.731	1.44929	0	yes	up
	Os01g0940800	4.962	2.31104	0	yes	up
	Os01g0940700	5.677	2.50523	0	yes	up
	Os01g0723400	2.548	1.34918	0	yes	up
	Os05g0427400	5.142	2.36242	0	yes	up
	Os11g0514500	7.89	2.97998	0	yes	up
	Os10g0113000	7.858	2.97416	0	yes	up
	Os06g0486900	5.035	2.33212	0	yes	up
	Os04g0401700	22.245	4.47538	0	yes	up
	Os07g0129200	12.205	3.60943	0	yes	up
	Os03g0300400	3.471	1.79551	0	yes	up
	Os12g0555500	15.455	3.94998	0	yes	up
	Os12g0555000	9.968	3.31737	0	yes	up
	Os06g0356800	12.654	3.66155	0	yes	up
	Os01g0609300	11.42	3.51349	0	yes	up
	Os02g0489400	2.534	1.34119	0	yes	up
	Os05g0257100	6.097	2.6082	0	yes	up
	Os08g0135900	2.99	1.5801	0	yes	up
	Os01g0124200	3.02	1.59466	0	yes	up
	Os08g0130500	2.32	1.21427	0	yes	up
	Os07g0539100	3.869	1.95205	0	yes	up
	Os02g0115700	4.098	2.03506	0	yes	up
	Os01g0369700	5.59	2.4828	0	yes	up
	Os08g0120600	32.658	5.02936	0	yes	up
	Os02g0105400	4.67	2.22352	0	yes	up
	Os03g0132900	4.012	2.00421	0	yes	up
	Os08g0384500	3.202	1.679	0	yes	up
	Os08g0509200	3.94	1.97807	0	yes	up
	Os08g0141400	6.804	2.7664	0	yes	up
	Os04g0688100	7.172	2.8423	0	yes	up
	Os01g0963000	28.845	4.85026	3.17187e-299	yes	up
	Os02g0601300	2.016	1.0113	1.12568e-298	yes	up
	Os03g0389700	2.374	1.24754	1.02307e-296	yes	up
	Os10g0497700	22.212	4.47324	5.8654e-293	yes	up
	Os03g0264400	3.012	1.59075	9.43091e-292	yes	up
	Os05g0114000	3.057	1.61194	9.53748e-292	yes	up
	Os01g0851700	2.834	1.50305	1.48675e-285	yes	up
	Os05g0482700	2.202	1.13867	4.97717e-283	yes	up
	Os08g0395700	17.161	4.10109	1.02208e-279	yes	up
	Os03g0693700	69.622	6.12147	1.1806e-263	yes	up
	Os03g0235000	18.549	4.21325	1.9687e-263	yes	up
	Os03g0236200	3.432	1.77886	6.23802e-262	yes	up
	Os07g0522500	3.37	1.7528	1.24617e-259	yes	up
	Os02g0600400	3.053	1.61032	2.82934e-259	yes	up
	Os04g0209200	6.733	2.75131	7.1817e-257	yes	up
	Os10g0528400	35.531	5.15101	8.84481e-255	yes	up
	Os10g0515900	23.636	4.56292	1.13074e-252	yes	up
	Os08g0187800	2.223	1.15224	5.09675e-250	yes	up
	Os03g0693900	61.804	5.94963	1.85575e-246	yes	up
	Os01g0375200	2.407	1.26726	4.0873e-245	yes	up
	Os03g0679700	17.132	4.09863	3.4833e-244	yes	up
	Os10g0569800	7.426	2.89265	6.11674e-243	yes	up
	Os06g0105400	3.267	1.70803	1.35128e-228	yes	up
	Os02g0543000	3.746	1.90535	2.45397e-225	yes	up
	Os06g0136600	5.603	2.48617	4.59289e-225	yes	up
	Os03g0146800	8.656	3.11375	1.37035e-223	yes	up
	Os03g0218400	23.213	4.53684	1.1311e-220	yes	up
	Os09g0315700	2.531	1.33962	1.37967e-219	yes	up
	Os01g0838350	4.678	2.22603	1.85442e-219	yes	up
	Os06g0569500	40.287	5.33223	6.27459e-219	yes	up
	Os12g0145700	2.269	1.18235	9.27006e-219	yes	up
	Os01g0716500	13.207	3.72325	9.05572e-218	yes	up
	Os09g0472900	14.504	3.85843	4.5413e-216	yes	up
	Os12g0448900	51.201	5.67811	2.40336e-215	yes	up
	Os11g0183900	3.492	1.80408	1.43973e-212	yes	up
	Os10g0417600	2.798	1.48426	1.35322e-211	yes	up
	Os04g0555300	4.472	2.16093	1.91661e-211	yes	up
	Os01g0132000	3.078	1.622	1.78289e-209	yes	up
	Os03g0254800	2.419	1.27456	8.34188e-207	yes	up
	Os02g0571100	16.76	4.06698	9.12823e-204	yes	up
	Os11g0112200	15.107	3.91714	1.72228e-202	yes	up
	Os06g0133800	2.043	1.03063	3.00908e-201	yes	up
	Os07g0100200	2.845	1.50837	1.79049e-194	yes	up
	Os01g0803200	2.615	1.38665	7.60306e-189	yes	up
	Os06g0215900	4.665	2.22188	1.29781e-188	yes	up
	Os10g0361000	4.169	2.05985	5.66666e-188	yes	up
	Os01g0944700	19.464	4.28275	8.03877e-185	yes	up
	Os12g0629600	15.668	3.96978	4.34073e-180	yes	up
	Os05g0214300	2.653	1.40772	2.47901e-179	yes	up
	Os03g0226200	103.37	6.69167	3.64451e-179	yes	up
	Os06g0131300	2.86	1.51585	3.87803e-179	yes	up
	Os01g0822900	2.178	1.12281	5.91098e-177	yes	up
	Os04g0179700	22.803	4.51115	1.21242e-175	yes	up
	Os01g0916600	2.946	1.55894	6.39563e-174	yes	up
	Os11g0116300	2.582	1.36858	1.24907e-173	yes	up
	Os01g0682001	2.715	1.44097	1.71327e-169	yes	up
	Os01g0348900	3.587	1.84289	6.41564e-169	yes	up
	Os03g0248600	2.012	1.0087	9.52996e-168	yes	up
	Os04g0178300	47.572	5.57203	1.26446e-165	yes	up
	Os01g0307686	29.578	4.88643	9.35186e-163	yes	up
	Os01g0720400	4.622	2.20858	6.3222e-162	yes	up
	Os08g0331800	30.351	4.92367	3.18058e-160	yes	up
	Os05g0209600	2.767	1.46827	2.23035e-158	yes	up
	Os04g0418800	2.23	1.15721	4.05157e-157	yes	up
	Os02g0227200	3.048	1.60769	2.55065e-156	yes	up
	Os01g0609900	3.428	1.77726	6.30471e-155	yes	up
	Os08g0140300	22.101	4.46603	1.24847e-154	yes	up
	Os03g0694000	48.73	5.60672	1.28898e-154	yes	up
	Os05g0153300	5.037	2.33257	3.12259e-154	yes	up
	Os07g0663700	5.779	2.53076	3.39857e-154	yes	up
	Os04g0645100	3.364	1.75013	4.27697e-152	yes	up
	Os06g0726100	75.35	6.23553	4.60303e-150	yes	up
	Os04g0688300	6.599	2.72216	5.63037e-150	yes	up
	Os02g0618200	3.673	1.87705	7.28271e-148	yes	up
	Os01g0947000	7.502	2.90733	8.62084e-148	yes	up
	Os03g0661600	7.72	2.94865	2.49447e-147	yes	up
	Os12g0445300	150.815	7.23664	7.98138e-147	yes	up
	Os01g0276700	2.019	1.01374	3.6885e-146	yes	up
	Os03g0189600	2.853	1.51243	7.30386e-144	yes	up
	Os07g0665200	2.365	1.24163	2.11624e-143	yes	up
	Os03g0830500	5.279	2.40033	3.62645e-142	yes	up
	Os02g0570400	52.138	5.70428	4.31231e-142	yes	up
	Os11g0210600	2.118	1.0825	5.08692e-141	yes	up
	Os06g0726400	2.057	1.04068	5.13544e-141	yes	up
	Os10g0569400	3.915	1.96906	1.88575e-140	yes	up
	Os06g0726200	7.367	2.88103	2.8749e-140	yes	up
	Os05g0508400	2.211	1.14477	4.32478e-140	yes	up
	Os06g0493100	3.19	1.67372	1.39889e-139	yes	up
	Os07g0182100	3.505	1.80932	1.94362e-139	yes	up
	Os05g0100600	4.361	2.12467	4.03891e-138	yes	up
	Os09g0298100	9.723	3.28139	2.12958e-136	yes	up
	Os03g0709300	6.177	2.62697	3.08002e-136	yes	up
	Os11g0211800	2.055	1.03927	1.10515e-135	yes	up
	Os03g0130400	2.801	1.4861	6.20006e-135	yes	up
	Os02g0208300	10.789	3.43152	6.61802e-135	yes	up
	Os12g0406200	2.191	1.13143	1.32251e-134	yes	up
	Os01g0609200	8.191	3.03407	5.18508e-134	yes	up
	Os01g0816100	5.117	2.35527	1.9116e-132	yes	up
	Os03g0111400	4.376	2.12975	8.67155e-132	yes	up
	Os08g0366000	2.161	1.11186	1.03728e-131	yes	up
	Os02g0699500	3.631	1.86053	1.11585e-131	yes	up
	Os07g0192000	3.108	1.63605	1.11648e-131	yes	up
	Os02g0532300	11.279	3.49553	3.81033e-130	yes	up
	Os01g0160100	3.156	1.65828	4.07642e-130	yes	up
	Os01g0955700	3.57	1.83594	7.24689e-130	yes	up
	Os03g0821100	2.102	1.07191	2.38987e-128	yes	up
	Os02g0532500	4.545	2.18431	2.74069e-125	yes	up
	Os01g0284500	6.411	2.68044	1.35614e-123	yes	up
	Os08g0564000	35.458	5.14804	2.60114e-122	yes	up
	Os01g0615050	14.781	3.88563	4.99208e-122	yes	up
	Os08g0434300	2.258	1.17525	1.69429e-121	yes	up
	Os06g0632200	4.003	2.00112	1.9019e-120	yes	up
	Os01g0713200	2.379	1.25044	2.08808e-120	yes	up
	Os12g0258700	111.954	6.80676	3.15912e-119	yes	up
	Os03g0133400	3.27	1.70943	2.50307e-118	yes	up
	Os12g0628600	6.334	2.66306	3.09955e-115	yes	up
	Os04g0674700	3.048	1.60797	1.40529e-114	yes	up
	Os05g0192100	2.087	1.06109	1.55952e-114	yes	up
	Os01g0795400	3.56	1.832	1.01223e-113	yes	up
	Os11g0186200	2.009	1.0065	8.64866e-113	yes	up
	Os02g0627100	2.424	1.27732	1.35783e-112	yes	up
	Os10g0416500	42.768	5.41844	3.41217e-112	yes	up
	Os09g0482500	2.771	1.47036	1.80142e-111	yes	up
	Os09g0482200	2.771	1.47036	1.80142e-111	yes	up
	Os12g0586100	3.028	1.59822	2.6249e-111	yes	up
	Os04g0288100	63.503	5.98876	3.31865e-111	yes	up
	Os08g0538600	2.46	1.29879	1.53994e-110	yes	up
	Os02g0258250	2.328	1.21927	2.21507e-110	yes	up
	Os11g0181400	2.792	1.48122	6.54089e-110	yes	up
	Os05g0104200	8.334	3.05909	3.72628e-109	yes	up
	Os04g0655300	8.254	3.04503	1.05293e-108	yes	up
	Os02g0700100	2.463	1.30028	3.01191e-108	yes	up
	Os01g0878800	2.737	1.45245	5.28846e-108	yes	up
	Os02g0105200	2.424	1.2776	8.70761e-108	yes	up
	Os07g0550500	18.574	4.21521	1.04209e-107	yes	up
	Os05g0537100	8.017	3.00306	1.2111e-107	yes	up
	Os09g0511600	2.329	1.21997	4.46776e-107	yes	up
	Os05g0186300	4.743	2.24573	2.43733e-106	yes	up
	Os12g0244100	2.027	1.01965	2.40103e-105	yes	up
	Os07g0106100	2.069	1.04914	3.06148e-105	yes	up
	Os08g0531000	2.54	1.34466	4.90366e-105	yes	up
	Os03g0277700	4.767	2.25296	9.51109e-105	yes	up
	Os05g0103100	2.27	1.18253	1.46431e-104	yes	up
	Os10g0380100	10.459	3.38666	1.01787e-103	yes	up
	Os04g0615200	14.857	3.89308	1.08244e-103	yes	up
	Os08g0482700	2.33	1.22062	3.52462e-103	yes	up
	Os09g0539100	2.108	1.07605	5.04672e-103	yes	up
	Os07g0134000	2.053	1.03791	2.37722e-102	yes	up
	Os01g0375000	2.022	1.01572	3.14847e-102	yes	up
	Os09g0439200	2.678	1.42101	6.57886e-102	yes	up
	Os12g0240900	26.738	4.74082	9.60527e-102	yes	up
	Os08g0280100	5.181	2.37312	2.7158e-101	yes	up
	Os01g0611100	2.181	1.12512	2.09576e-100	yes	up
	Os02g0171100	2.176	1.12196	1.3438e-99	yes	up
	Os03g0167000	2.97	1.5705	1.38281e-99	yes	up
	Os12g0555200	9.47	3.24341	8.65484e-99	yes	up
	Os09g0491772	2.099	1.06961	9.3239e-98	yes	up
	Os03g0203700	3.737	1.90182	4.17657e-93	yes	up
	Os05g0550600	25.141	4.65195	4.70184e-93	yes	up
	Os02g0693700	2.81	1.49036	8.40684e-93	yes	up
	Os05g0576600	11.176	3.48231	3.31111e-92	yes	up
	Os12g0629700	22.678	4.50325	4.67298e-92	yes	up
	Os10g0361375	4.101	2.03613	9.9902e-92	yes	up
	Os11g0135400	2.613	1.38593	2.84353e-91	yes	up
	Os10g0536400	2.379	1.25038	1.3454e-89	yes	up
	Os01g0953600	2.513	1.32964	1.98307e-89	yes	up
	Os10g0558700	10.111	3.3379	2.37841e-89	yes	up
	Os05g0387200	2.79	1.48007	3.31619e-89	yes	up
	Os07g0627000	2.031	1.02214	1.07168e-88	yes	up
	Os06g0168500	9.38	3.22962	1.13746e-88	yes	up
	Os01g0183100	2.229	1.15619	1.39745e-88	yes	up
	Os04g0600200	9.075	3.18189	3.381e-88	yes	up
	Os02g0617700	2.606	1.38157	3.48548e-88	yes	up
	Os01g0695800	30.616	4.93621	5.95796e-88	yes	up
	Os02g0230300	2.495	1.31913	7.2203e-88	yes	up
	Os02g0130100	5.501	2.45966	1.57438e-87	yes	up
	Os02g0569400	45.207	5.49847	6.21317e-87	yes	up
	Os09g0538000	8.581	3.10118	1.14255e-86	yes	up
	Os08g0139200	2.522	1.33453	5.89506e-86	yes	up
	Os07g0162400	2.678	1.4209	1.18954e-84	yes	up
	Os11g0643100	74.09	6.21121	1.59123e-84	yes	up
	Os08g0470200	3.075	1.62058	1.8041e-84	yes	up
	Os04g0180400	17.833	4.15644	3.44128e-83	yes	up
	Os10g0450900	2.332	1.2214	4.00949e-83	yes	up
	Os07g0540100	3.074	1.61999	4.88305e-83	yes	up
	Os04g0419100	8.188	3.03353	2.09304e-82	yes	up
	Os02g0569900	13.726	3.7788	5.10975e-82	yes	up
	Os11g0157600	2	1.00036	1.77648e-81	yes	up
	Os01g0170600	3.839	1.94062	3.25772e-81	yes	up
	Os09g0551600	2.176	1.12135	7.86553e-81	yes	up
	Os05g0550800	10.473	3.3886	3.65083e-80	yes	up
	Os05g0576500	2.887	1.5294	4.34391e-80	yes	up
	Os10g0542900	9.179	3.19833	7.98945e-80	yes	up
	Os02g0634700	4.774	2.25531	1.20062e-78	yes	up
	Os02g0570700	12.481	3.64171	1.51495e-78	yes	up
	Os06g0671800	2.197	1.13568	6.2539e-78	yes	up
	Os07g0631700	4.834	2.27326	6.28158e-78	yes	up
	Os11g0160400	7.735	2.95142	9.83449e-78	yes	up
	Os01g0805600	2.371	1.24573	1.29691e-77	yes	up
	Os09g0555800	15.181	3.92422	2.26955e-77	yes	up
	Os02g0123200	2.142	1.09867	9.01243e-77	yes	up
	Os01g0830700	3.146	1.65332	2.33197e-76	yes	up
	Os09g0497000	3.076	1.62091	3.07884e-76	yes	up
	Os06g0603600	2.272	1.18372	6.91899e-76	yes	up
	Os01g0176500	2.913	1.54272	1.46772e-75	yes	up
	Os11g0530600	5.025	2.32906	3.44294e-75	yes	up
	Os09g0551300	2.248	1.16858	1.37421e-73	yes	up
	Os05g0183100	4.005	2.00173	1.94304e-73	yes	up
	Os01g0695100	2.134	1.09326	2.38627e-73	yes	up
	Os12g0104400	2.909	1.54029	4.05483e-73	yes	up
	Os10g0471100	2.147	1.10212	2.18575e-72	yes	up
	Os08g0158200	15.341	3.9393	4.04643e-72	yes	up
	Os01g0973000	2.513	1.32923	5.30987e-72	yes	up
	Os01g0214800	5.684	2.50688	5.95426e-72	yes	up
	Os01g0266800	2.184	1.12726	2.9335e-71	yes	up
	Os05g0490800	2.746	1.45726	2.4288e-70	yes	up
	Os03g0734300	7.923	2.98609	5.04692e-70	yes	up
	Os04g0373400	3.417	1.77277	8.68898e-70	yes	up
	Os08g0320400	2.177	1.12216	1.47646e-69	yes	up
	Os03g0571900	2.987	1.57859	5.38281e-69	yes	up
	Os03g0850900	6.676	2.73908	6.59595e-69	yes	up
	Os01g0778800	2.052	1.03708	1.24921e-68	yes	up
	Os07g0125201	46.535	5.54023	2.09032e-68	yes	up
	Os07g0126100	46.535	5.54023	2.09032e-68	yes	up
	Os07g0126500	46.535	5.54023	2.09032e-68	yes	up
	Os07g0507200	2.253	1.17178	7.63201e-68	yes	up
	Os07g0538200	2.878	1.52509	1.0253e-67	yes	up
	Os02g0205200	2.809	1.48982	1.42554e-67	yes	up
	Os06g0185500	4.022	2.00807	2.13741e-67	yes	up
	Os01g0246700	3.7	1.88761	5.87931e-67	yes	up
	Os02g0591800	2.154	1.10728	7.22152e-67	yes	up
	Os02g0814200	2.588	1.37191	8.27101e-67	yes	up
	Os04g0496300	2.194	1.13386	1.514e-66	yes	up
	Os11g0705200	13.819	3.78858	1.5978e-66	yes	up
	Os03g0700400	3.247	1.69929	3.70252e-66	yes	up
	Os11g0641500	20.802	4.37863	4.85333e-66	yes	up
	Os07g0274700	9.693	3.27698	6.01017e-66	yes	up
	Os01g0879200	12.429	3.63569	2.39579e-65	yes	up
	Os01g0925700	2.137	1.09537	2.80361e-65	yes	up
	Os04g0634700	2.137	1.09546	4.9783e-65	yes	up
	Os07g0689300	2.011	1.00821	8.24002e-65	yes	up
	Os10g0528300	10.709	3.42073	8.37232e-65	yes	up
	Os11g0216000	3.195	1.6757	1.9795e-64	yes	up
	Os01g0213800	3.169	1.66404	3.97879e-64	yes	up
	Os06g0470000	3.015	1.5922	4.73327e-64	yes	up
	Os01g0513900	2.249	1.16944	1.12569e-63	yes	up
	Os09g0502000	2.28	1.18881	1.56035e-63	yes	up
	Os08g0448000	2.054	1.03811	2.30648e-63	yes	up
	Os01g0155800	5.977	2.57936	2.58044e-63	yes	up
	Os03g0724100	2.89	1.53109	7.39497e-63	yes	up
	Os04g0651000	12.885	3.68764	2.01694e-62	yes	up
	Os08g0331900	7.842	2.9713	2.16482e-62	yes	up
	Os01g0892500	2.505	1.32475	2.62145e-62	yes	up
	Os02g0621300	2.3	1.20132	3.83868e-62	yes	up
	Os09g0467200	3.73	1.89934	4.95293e-62	yes	up
	Os01g0504500	3.091	1.6283	5.26775e-62	yes	up
	Os07g0564500	11.82	3.56322	1.02372e-61	yes	up
	Os09g0554300	7.037	2.81491	3.69698e-61	yes	up
	Os04g0446500	2.05	1.03556	3.72537e-61	yes	up
	Os09g0472100	8.196	3.03497	3.92224e-61	yes	up
	Os06g0219600	2.031	1.02206	6.76542e-61	yes	up
	Os02g0697600	2.453	1.29436	7.60101e-61	yes	up
	Os01g0217500	4.478	2.16276	9.9512e-61	yes	up
	Os11g0155600	2.775	1.47258	2.42262e-60	yes	up
	Os04g0179200	7.964	2.99346	4.33458e-60	yes	up
	Os08g0399600	2.316	1.21148	5.28343e-60	yes	up
	Os02g0714200	2.059	1.04161	6.70536e-60	yes	up
	Os05g0130100	6.284	2.65163	7.08029e-60	yes	up
	Os05g0519700	3.718	1.89461	1.12762e-59	yes	up
	Os03g0802500	2.227	1.15495	1.56921e-59	yes	up
	Os01g0314800	20.227	4.33818	3.57167e-59	yes	up
	Os09g0327300	2.086	1.06086	5.95039e-59	yes	up
	Os01g0726700	2.56	1.35637	1.16106e-58	yes	up
	Os09g0364800	2.122	1.08522	2.0403e-58	yes	up
	Os07g0558000	2.338	1.22535	2.21623e-58	yes	up
	Os05g0104700	28.678	4.84185	2.42628e-58	yes	up
	Os06g0567900	7.24	2.8559	2.99269e-58	yes	up
	Os05g0194900	3.717	1.89401	4.02181e-58	yes	up
	Os07g0418500	43.146	5.43115	4.22737e-58	yes	up
	Os11g0701200	20.971	4.39033	7.11539e-58	yes	up
	Os12g0183100	4.78	2.25698	1.05323e-57	yes	up
	Os05g0542900	2.4	1.26305	2.68084e-57	yes	up
	Os03g0180900	5.935	2.56927	2.72204e-57	yes	up
	Os02g0266000	6.15	2.62049	3.30687e-57	yes	up
	Os04g0578000	5.475	2.45278	6.27165e-57	yes	up
	Os03g0834050	10.94	3.45155	6.32284e-57	yes	up
	Os04g0321700	2.043	1.03066	8.00096e-57	yes	up
	Os10g0379100	67.428	6.07527	9.49285e-57	yes	up
	Os07g0127600	90.596	6.50138	9.61198e-57	yes	up
	Os01g0954000	9.046	3.1773	1.11484e-56	yes	up
	Os10g0442900	7.92	2.98547	1.17369e-56	yes	up
	Os11g0704500	4.05	2.01799	2.72719e-56	yes	up
	Os03g0637600	2.403	1.26502	2.8603e-56	yes	up
	Os10g0535800	8.404	3.07113	4.98491e-56	yes	up
	Os01g0681200	2.327	1.21838	1.05777e-55	yes	up
	Os03g0818100	2.004	1.00317	1.37071e-55	yes	up
	Os08g0509100	21.43	4.42159	1.53543e-55	yes	up
	Os09g0491740	2.519	1.33261	2.58964e-55	yes	up
	Os08g0485400	2.762	1.46552	2.92514e-55	yes	up
	Os08g0199400	12.395	3.63167	4.19177e-55	yes	up
	Os07g0524900	3.132	1.64696	4.25243e-55	yes	up
	Os03g0302900	2.12	1.08418	4.34613e-55	yes	up
	Os02g0151300	2.804	1.48754	1.57529e-54	yes	up
	Os01g0837000	2.797	1.48379	1.99121e-54	yes	up
	Os03g0221200	6.362	2.66953	4.06964e-54	yes	up
	Os01g0597800	11.54	3.52857	4.59495e-54	yes	up
	Os09g0456800	3.195	1.67589	5.77547e-54	yes	up
	Os01g0591300	13.182	3.72053	5.85363e-54	yes	up
	Os01g0127000	6.121	2.61385	8.16947e-54	yes	up
	Os07g0656200	2.134	1.09332	9.54088e-54	yes	up
	Os01g0696800	8.455	3.07985	1.14765e-53	yes	up
	Os11g0135900	3.226	1.68994	1.43434e-53	yes	up
	Os05g0312000	2.569	1.36121	1.61565e-53	yes	up
	Os01g0840700	2.021	1.01489	2.05647e-53	yes	up
	Os02g0617400	7.323	2.87253	3.20526e-53	yes	up
	Os04g0509600	3.291	1.71837	3.34414e-53	yes	up
	Os08g0342300	3.284	1.71535	4.73138e-53	yes	up
	Os02g0215200	4.909	2.29549	4.80715e-53	yes	up
	Os12g0114500	3.324	1.733	8.11663e-53	yes	up
	Os01g0513800	2.202	1.13874	1.28568e-52	yes	up
	Os05g0355500	2.163	1.1133	2.05472e-52	yes	up
	Os01g0705200	2.999	1.58438	3.4116e-52	yes	up
	Os04g0244800	2.277	1.18696	3.49813e-52	yes	up
	Os08g0109300	2.888	1.53027	2.80159e-51	yes	up
	Os12g0221400	10.883	3.44404	3.7361e-51	yes	up
	Os09g0539800	2.206	1.14143	4.74285e-51	yes	up
	Os01g0173900	3.256	1.70317	1.35497e-50	yes	up
	Os10g0495500	2.169	1.11711	3.05656e-50	yes	up
	Os01g0188100	2.123	1.08588	3.46962e-50	yes	up
	Os02g0556400	2.593	1.37454	6.41919e-50	yes	up
	Os04g0111200	2.169	1.11706	8.28815e-50	yes	up
	Os02g0534400	2.011	1.00811	1.11986e-49	yes	up
	Os05g0528900	2.091	1.06421	1.23104e-49	yes	up
	Os03g0288400	2.087	1.06166	1.46221e-49	yes	up
	Os02g0467600	2.408	1.26809	2.37795e-49	yes	up
	Os06g0294600	47.53	5.57077	4.30629e-49	yes	up
	Os01g0787600	3.88	1.95622	7.33228e-49	yes	up
	Os12g0547600	2.558	1.35498	9.11647e-49	yes	up
	Os03g0154100	9.802	3.29307	1.4287e-48	yes	up
	Os08g0137800	13.858	3.79262	2.78614e-48	yes	up
	Os09g0506000	2.731	1.44937	6.48947e-48	yes	up
	Os03g0197100	2.459	1.29786	1.43645e-47	yes	up
	Os08g0338700	2.191	1.13132	1.48455e-47	yes	up
	Os08g0331000	6.827	2.77128	4.34172e-47	yes	up
	Os05g0508800	2.043	1.03057	1.33716e-46	yes	up
	Os03g0760200	2.015	1.01058	1.57847e-46	yes	up
	Os11g0105400	2.097	1.0681	5.45987e-46	yes	up
	Os12g0174700	3.641	1.86435	5.83784e-46	yes	up
	Os05g0468700	15.572	3.96085	1.16998e-45	yes	up
	Os07g0502200	3.087	1.62597	1.20242e-45	yes	up
	Os01g0548600	4.449	2.15356	1.94143e-45	yes	up
	Os01g0857400	6.04	2.59463	1.95093e-45	yes	up
	Os04g0652700	3.609	1.85146	4.33695e-45	yes	up
	Os04g0404400	23.434	4.55054	4.87825e-45	yes	up
	Os01g0580800	2.277	1.18727	9.22917e-45	yes	up
	Os06g0591400	2.625	1.39214	1.01594e-44	yes	up
	Os02g0751800	2.256	1.17363	1.82642e-44	yes	up
	Os12g0632800	2.755	1.4618	2.45766e-44	yes	up
	Os08g0109400	2.935	1.55347	3.00173e-44	yes	up
	Os11g0115400	2.467	1.30258	3.22816e-44	yes	up
	Os02g0158600	2.814	1.4927	3.89632e-44	yes	up
	Os01g0933900	3.714	1.89283	5.10992e-44	yes	up
	Os07g0168300	3.142	1.65156	5.64565e-44	yes	up
	Os07g0582400	3.057	1.61193	7.81323e-44	yes	up
	Os07g0539900	5.822	2.54162	1.00322e-43	yes	up
	Os04g0467901	2.261	1.1767	1.1428e-43	yes	up
	Os05g0494200	2.123	1.08636	2.58017e-43	yes	up
	Os01g0728300	14.011	3.80849	1.03323e-42	yes	up
	Os01g0926300	2.299	1.2008	1.89173e-42	yes	up
	Os06g0109500	2.9	1.53596	2.5961e-42	yes	up
	Os03g0770900	2.404	1.26535	2.65035e-42	yes	up
	Os03g0646200	2.757	1.46289	2.70294e-42	yes	up
	Os03g0343300	2.005	1.00364	2.82417e-42	yes	up
	Os06g0678200	2.221	1.15135	4.09533e-42	yes	up
	Os01g0687300	4.725	2.24041	5.04037e-42	yes	up
	Os06g0644600	2.014	1.00976	5.33149e-42	yes	up
	Os07g0523600	2.853	1.51239	8.70967e-42	yes	up
	Os07g0523965	2.853	1.51239	8.70967e-42	yes	up
	Os11g0440200	3.138	1.65007	1.0463e-41	yes	up
	Os05g0584900	8.997	3.16947	1.12838e-41	yes	up
	Os01g0602400	2.395	1.26001	3.28348e-41	yes	up
	Os05g0366600	7.604	2.92669	3.42113e-41	yes	up
	Os10g0553300	3.711	1.89197	3.46424e-41	yes	up
	Os12g0434400	24.526	4.61626	3.65268e-41	yes	up
	Os03g0326200	8.314	3.0555	4.67409e-41	yes	up
	Os07g0538400	2.296	1.19941	4.72403e-41	yes	up
	Os09g0571400	2.51	1.32758	5.68657e-41	yes	up
	Os09g0501700	2.222	1.15172	5.98746e-41	yes	up
	Os02g0198400	2.643	1.40242	1.12278e-40	yes	up
	Os03g0725000	2.147	1.10237	1.71408e-40	yes	up
	Os07g0245100	2.65	1.40598	2.67903e-40	yes	up
	Os06g0547400	3.824	1.93493	2.85521e-40	yes	up
	Os02g0678200	2.166	1.11475	3.15971e-40	yes	up
	Os04g0379600	2.431	1.28159	3.50507e-40	yes	up
	Os05g0247800	26.354	4.71994	5.45809e-40	yes	up
	Os01g0118700	5.286	2.40207	7.23135e-40	yes	up
	Os10g0380800	7.433	2.89399	9.95894e-40	yes	up
	Os03g0841700	2.189	1.13028	1.19152e-39	yes	up
	Os09g0567500	2.741	1.45487	1.94025e-39	yes	up
	Os08g0562500	2.541	1.3453	2.285e-39	yes	up
	Os07g0572900	2.231	1.15777	3.04754e-39	yes	up
	Os12g0226700	4.34	2.11778	3.48789e-39	yes	up
	Os06g0241400	4.986	2.31791	3.85826e-39	yes	up
	Os11g0443700	2.689	1.42689	4.25764e-39	yes	up
	Os01g0848200	2.098	1.06918	9.45237e-39	yes	up
	Os08g0508800	44.145	5.46419	1.20619e-38	yes	up
	Os02g0724600	2.008	1.00564	1.22739e-38	yes	up
	Os10g0568900	2.341	1.2272	2.18514e-38	yes	up
	Os02g0712700	3.173	1.66563	3.13241e-38	yes	up
	Os09g0383300	2.235	1.16058	3.24614e-38	yes	up
	Os11g0229500	6.026	2.59113	3.44965e-38	yes	up
	Os08g0319900	2.016	1.01152	3.60012e-38	yes	up
	Os06g0264500	2.062	1.04388	5.54265e-38	yes	up
	Os01g0951400	2.22	1.15024	6.44334e-38	yes	up
	Os06g0688200	9.824	3.29635	6.60156e-38	yes	up
	Os07g0686800	15.495	3.95373	8.95731e-38	yes	up
	Os05g0532600	2.178	1.12283	9.13646e-38	yes	up
	Os04g0598900	6.365	2.6701	9.716e-38	yes	up
	Os05g0530400	6.529	2.70685	1.20223e-37	yes	up
	Os03g0736500	2.216	1.14773	1.34065e-37	yes	up
	Os03g0379500	2.216	1.14795	1.76431e-37	yes	up
	Os10g0393800	9.452	3.24066	3.09866e-37	yes	up
	Os10g0528100	7.241	2.85618	4.54886e-37	yes	up
	Os03g0265900	27.466	4.77956	5.68056e-37	yes	up
	Os05g0542150	3.219	1.68657	3.67943e-36	yes	up
	Os01g0327400	2.325	1.21754	4.2808e-36	yes	up
	Os08g0535700	4.155	2.05478	5.91886e-36	yes	up
	Os10g0189600	2.802	1.48649	9.28467e-36	yes	up
	Os04g0659300	4.031	2.01105	1.02534e-35	yes	up
	Os07g0640000	2.496	1.31952	1.05382e-35	yes	up
	Os03g0225900	136.526	7.09303	1.21754e-35	yes	up
	Os10g0392600	7.853	2.97315	1.56126e-35	yes	up
	Os02g0473200	2.183	1.12622	2.02605e-35	yes	up
	Os06g0563300	2.054	1.03834	2.12762e-35	yes	up
	Os01g0627500	2.617	1.38772	2.14129e-35	yes	up
	Os05g0469800	6.918	2.79043	2.52877e-35	yes	up
	Os06g0226950	2.615	1.3866	5.45473e-35	yes	up
	Os08g0137900	4.655	2.21887	5.9994e-35	yes	up
	Os08g0140500	9.113	3.18789	6.39322e-35	yes	up
	Os12g0491800	39.863	5.31698	1.15012e-34	yes	up
	Os02g0749700	41.673	5.38106	1.36851e-34	yes	up
	Os10g0491000	19.056	4.25219	1.47053e-34	yes	up
	Os11g0107700	2.182	1.12584	1.84425e-34	yes	up
	Os03g0663500	5.83	2.54357	2.68576e-34	yes	up
	Os11g0104400	2.669	1.41654	2.73947e-34	yes	up
	Os08g0440500	2.173	1.11953	2.86793e-34	yes	up
	Os09g0537700	15.31	3.93639	4.3254e-34	yes	up
	Os05g0196100	3.344	1.74153	4.50275e-34	yes	up
	Os03g0142900	2.108	1.07568	6.24327e-34	yes	up
	Os04g0142400	4.778	2.25633	6.62717e-34	yes	up
	Os01g0138400	8.341	3.06023	7.90905e-34	yes	up
	Os06g0725100	16.263	4.02353	1.02364e-33	yes	up
	Os03g0672400	2.122	1.08543	1.25655e-33	yes	up
	Os12g0115150	2.157	1.10895	1.34019e-33	yes	up
	Os09g0444900	8.481	3.08423	1.67006e-33	yes	up
	Os06g0225300	3.451	1.78706	2.02129e-33	yes	up
	Os01g0220300	2.134	1.09388	2.20454e-33	yes	up
	Os06g0215600	12.539	3.64831	2.6531e-33	yes	up
	Os04g0127300	2.243	1.16513	2.76038e-33	yes	up
	Os10g0559800	2.124	1.08677	3.00151e-33	yes	up
	Os08g0203100	32.491	5.02199	3.87877e-33	yes	up
	Os03g0326000	2.436	1.28467	4.71179e-33	yes	up
	Os01g0896400	2.037	1.02656	5.13281e-33	yes	up
	Os06g0521500	17.658	4.14223	7.14224e-33	yes	up
	Os11g0657300	2.011	1.00771	7.18372e-33	yes	up
	Os01g0693300	5.987	2.58186	8.99182e-33	yes	up
	Os06g0158900	2.393	1.25872	9.09043e-33	yes	up
	Os10g0521000	3.436	1.78081	1.09742e-32	yes	up
	Os07g0124900	2.191	1.13146	1.5218e-32	yes	up
	Os01g0370900	21.843	4.4491	2.11306e-32	yes	up
	Os02g0180200	2.071	1.05041	2.3152e-32	yes	up
	Os04g0458600	17.123	4.09783	2.31783e-32	yes	up
	Os06g0586300	2.545	1.34779	3.85991e-32	yes	up
	Os06g0319133	6.499	2.70011	5.32155e-32	yes	up
	Os01g0164500	2.059	1.04215	6.74566e-32	yes	up
	Os01g0737500	6.632	2.7294	7.42694e-32	yes	up
	Os03g0712800	14.149	3.82258	7.66731e-32	yes	up
	Os05g0512600	2.019	1.01386	8.34139e-32	yes	up
	Os06g0586000	11.551	3.5299	1.24701e-31	yes	up
	Os02g0202200	2.411	1.26976	1.3229e-31	yes	up
	Os02g0618000	47.565	5.57182	1.32654e-31	yes	up
	Os07g0112100	5.249	2.39212	1.50625e-31	yes	up
	Os09g0513100	2.566	1.35932	2.04104e-31	yes	up
	Os07g0559700	2.148	1.10294	2.09751e-31	yes	up
	Os03g0683800	2.268	1.1812	2.4791e-31	yes	up
	Os07g0621100	2.846	1.50918	3.15833e-31	yes	up
	Os07g0550900	7.536	2.91388	3.66266e-31	yes	up
	Os01g0167400	10.416	3.38077	3.75952e-31	yes	up
	Os03g0570100	7.169	2.84178	4.3854e-31	yes	up
	Os06g0148200	2.112	1.07831	4.59932e-31	yes	up
	Os04g0628000	2.407	1.26729	5.86e-31	yes	up
	Os01g0505700	2.29	1.19516	6.54242e-31	yes	up
	Os12g0588900	2.023	1.01642	7.59206e-31	yes	up
	Os11g0171700	2.426	1.27861	9.19991e-31	yes	up
	Os06g0233800	2.084	1.05926	9.20534e-31	yes	up
	Os09g0538500	2.58	1.3675	9.81646e-31	yes	up
	Os06g0704900	2.4	1.26314	1.13023e-30	yes	up
	Os06g0119600	2.596	1.37629	1.51824e-30	yes	up
	Os10g0394000	4.227	2.07953	1.58174e-30	yes	up
	Os01g0670100	3.198	1.67719	1.77204e-30	yes	up
	Os02g0526400	2.159	1.11051	1.78287e-30	yes	up
	Os02g0214900	4.251	2.08783	1.95761e-30	yes	up
	Os11g0616900	2.3	1.20148	2.28093e-30	yes	up
	Os05g0468550	3.873	1.95358	2.74681e-30	yes	up
	Os03g0213800	2.759	1.4641	3.11908e-30	yes	up
	Os05g0268500	7.565	2.91925	5.55282e-30	yes	up
	Os01g0382000	12.941	3.69391	5.60639e-30	yes	up
	Os01g0723600	2.046	1.0326	9.5546e-30	yes	up
	Os04g0339400	5.581	2.48041	1.00387e-29	yes	up
	Os01g0887100	3.457	1.7894	1.09785e-29	yes	up
	Os02g0706500	2.232	1.15829	1.12702e-29	yes	up
	Os01g0605100	2.472	1.30571	1.39191e-29	yes	up
	Os06g0602900	20.621	4.36604	1.74019e-29	yes	up
	Os01g0297200	3.976	1.99147	2.47979e-29	yes	up
	Os12g0547500	2.006	1.00459	2.62944e-29	yes	up
	Os03g0801800	2.012	1.00874	3.66914e-29	yes	up
	Os10g0405600	2.622	1.3905	4.14363e-29	yes	up
	Os03g0421000	2.72	1.44368	5.15106e-29	yes	up
	Os04g0677300	11.752	3.55489	5.22618e-29	yes	up
	Os12g0133100	2.869	1.5207	6.26237e-29	yes	up
	Os11g0547000	2.06	1.04293	7.76998e-29	yes	up
	Os07g0643800	4.692	2.23019	8.03e-29	yes	up
	Os03g0663600	12.516	3.64571	9.74854e-29	yes	up
	Os01g0276900	6.252	2.64428	1.17274e-28	yes	up
	Os04g0616600	4.62	2.20781	1.29351e-28	yes	up
	Os12g0148400	2.749	1.45893	1.42726e-28	yes	up
	Os01g0124700	4.822	2.26966	1.6407e-28	yes	up
	Os06g0134700	2.127	1.08851	1.69076e-28	yes	up
	Os10g0351200	6.335	2.66333	1.74411e-28	yes	up
	Os04g0636000	3.006	1.58806	1.815e-28	yes	up
	Os04g0184100	2.43	1.28102	2.23838e-28	yes	up
	Os10g0113100	2.365	1.24196	2.406e-28	yes	up
	Os10g0444700	2.071	1.05029	3.88829e-28	yes	up
	Os05g0163700	4.335	2.11603	4.3058e-28	yes	up
	Os12g0215950	7.879	2.97799	4.63275e-28	yes	up
	Os03g0584400	2.645	1.40353	4.92175e-28	yes	up
	Os07g0501100	4.112	2.03973	5.06477e-28	yes	up
	Os04g0448800	2.431	1.28173	5.99099e-28	yes	up
	Os06g0521900	80.98	6.33949	6.39701e-28	yes	up
	Os07g0638000	2.058	1.04129	7.17841e-28	yes	up
	Os01g0842500	2.786	1.47824	8.18046e-28	yes	up
	Os07g0471300	5.411	2.43585	9.53789e-28	yes	up
	Os01g0832600	2.724	1.44586	9.71825e-28	yes	up
	Os01g0591000	2.517	1.3316	1.20085e-27	yes	up
	Os12g0563600	2.005	1.00386	1.59277e-27	yes	up
	Os04g0518400	3.558	1.83122	1.59282e-27	yes	up
	Os11g0702100	6.252	2.64434	1.77648e-27	yes	up
	Os02g0327500	2.188	1.12969	1.79498e-27	yes	up
	Os12g0197100	5.386	2.42918	1.79826e-27	yes	up
	Os03g0184100	3.244	1.69788	2.17043e-27	yes	up
	Os02g0822900	6.048	2.59634	2.74009e-27	yes	up
	Os05g0589200	2.295	1.1982	3.23171e-27	yes	up
	Os11g0153300	2.95	1.5605	3.27151e-27	yes	up
	Os02g0650900	16.038	4.00346	3.78644e-27	yes	up
	Os07g0568100	2.72	1.44383	4.2078e-27	yes	up
	Os07g0297300	2.132	1.09254	5.68362e-27	yes	up
	Os02g0577300	17.062	4.0927	5.8053e-27	yes	up
	Os09g0433000	6.464	2.69246	6.02495e-27	yes	up
	Os12g0580700	2.062	1.04416	6.07969e-27	yes	up
	Os11g0256200	2.708	1.4371	7.21941e-27	yes	up
	Os09g0399800	4.652	2.21786	7.22107e-27	yes	up
	Os04g0435100	3.945	1.98005	7.84551e-27	yes	up
	Os02g0571900	49.292	5.62327	8.32814e-27	yes	up
	Os11g0508600	2.935	1.55323	9.50807e-27	yes	up
	Os03g0231600	74.216	6.21367	1.14485e-26	yes	up
	Os10g0494300	2.006	1.00462	1.26551e-26	yes	up
	Os10g0518300	2.513	1.32927	1.75574e-26	yes	up
	Os01g0337500	35.991	5.16958	1.97838e-26	yes	up
	Os02g0562600	2.443	1.28887	2.05851e-26	yes	up
	Os03g0297800	2.38	1.25079	2.28699e-26	yes	up
	Os10g0498900	2.351	1.23354	2.56714e-26	yes	up
	Os04g0507400	21.766	4.44403	3.97059e-26	yes	up
	Os11g0236100	5.041	2.33385	4.50375e-26	yes	up
	Os03g0739700	22.471	4.48997	4.55716e-26	yes	up
	Os12g0135100	3.135	1.64852	4.80096e-26	yes	up
	Os09g0572900	2.599	1.37782	4.81085e-26	yes	up
	Os10g0558750	11.203	3.48587	5.47314e-26	yes	up
	Os02g0643200	3.181	1.66966	1.00394e-25	yes	up
	Os01g0818300	2.004	1.00304	1.12972e-25	yes	up
	Os05g0565400	3.712	1.89215	1.26829e-25	yes	up
	Os08g0299400	7.7	2.94481	1.39734e-25	yes	up
	Os01g0311800	2.445	1.29	1.41016e-25	yes	up
	Os09g0255400	7.477	2.90243	1.4246e-25	yes	up
	Os04g0449500	2.481	1.31098	4.0203e-25	yes	up
	Os08g0529100	4.489	2.16647	4.30558e-25	yes	up
	Os08g0532800	2.484	1.31266	4.99715e-25	yes	up
	Os01g0735900	5.36	2.42237	5.22817e-25	yes	up
	Os01g0329800	2.331	1.22125	5.97294e-25	yes	up
	Os07g0603100	2.036	1.02554	6.95299e-25	yes	up
	Os11g0642400	22.578	4.49682	1.01345e-24	yes	up
	Os03g0128300	2.325	1.21733	1.09348e-24	yes	up
	Os06g0651000	9.975	3.31837	1.37758e-24	yes	up
	Os02g0626600	2.194	1.13366	1.45333e-24	yes	up
	Os06g0717900	3.459	1.79054	1.47302e-24	yes	up
	Os12g0157000	3.123	1.64308	1.57448e-24	yes	up
	Os04g0617900	23.734	4.56887	1.70742e-24	yes	up
	Os12g0268000	8.758	3.13054	1.92155e-24	yes	up
	Os02g0275100	2.033	1.0236	2.54975e-24	yes	up
	Os10g0513900	2.487	1.31462	2.68132e-24	yes	up
	Os07g0607400	10.321	3.36758	6.92434e-24	yes	up
	Os07g0526600	10.028	3.32599	7.77844e-24	yes	up
	Os08g0520900	2.157	1.10928	8.22696e-24	yes	up
	Os06g0129800	2.091	1.06428	8.35569e-24	yes	up
	Os11g0439600	3.302	1.72345	8.51627e-24	yes	up
	Os10g0439800	79.329	6.30978	9.22188e-24	yes	up
	Os01g0648000	2.025	1.01777	1.03009e-23	yes	up
	Os03g0363600	5.442	2.4442	1.07512e-23	yes	up
	Os01g0719000	2.188	1.12967	1.0844e-23	yes	up
	Os04g0486500	2.436	1.28477	1.1418e-23	yes	up
	Os05g0567700	2.15	1.1043	1.20268e-23	yes	up
	Os01g0930400	25.11	4.65017	1.20454e-23	yes	up
	Os07g0618500	2.707	1.43678	1.59468e-23	yes	up
	Os10g0575600	2.158	1.10959	1.68687e-23	yes	up
	Os01g0901500	2.26	1.17655	1.88696e-23	yes	up
	Os06g0355300	3.052	1.60974	1.97249e-23	yes	up
	Os01g0634500	4.562	2.18977	2.01678e-23	yes	up
	Os01g0957200	2.318	1.21307	2.39983e-23	yes	up
	Os02g0228900	2.087	1.06152	2.51409e-23	yes	up
	Os08g0416900	2.64	1.40027	3.01487e-23	yes	up
	Os01g0312800	2.188	1.12939	5.98245e-23	yes	up
	Os06g0104900	12.307	3.62143	7.63013e-23	yes	up
	Os06g0549900	38.447	5.26479	7.68231e-23	yes	up
	Os01g0847800	5.731	2.51874	8.53575e-23	yes	up
	Os11g0306400	3.78	1.91838	9.59245e-23	yes	up
	Os02g0185200	2.776	1.4731	1.05575e-22	yes	up
	Os04g0107600	2.044	1.03133	1.62928e-22	yes	up
	Os06g0697600	4.135	2.04795	2.06337e-22	yes	up
	Os07g0550600	9.954	3.31525	2.07178e-22	yes	up
	Os01g0133200	2.733	1.45051	2.19778e-22	yes	up
	Os03g0191400	5.623	2.49134	3.10329e-22	yes	up
	Os02g0575000	3.249	1.70018	3.31666e-22	yes	up
	Os06g0522300	68.841	6.10521	4.19311e-22	yes	up
	Os09g0489200	3.4	1.76566	4.19713e-22	yes	up
	Os08g0105700	3.456	1.78915	4.28669e-22	yes	up
	Os12g0548700	2.085	1.0599	4.34316e-22	yes	up
	Os04g0466700	2.267	1.18074	5.3846e-22	yes	up
	Os07g0644700	2.436	1.28425	6.31006e-22	yes	up
	Os02g0193600	2.344	1.22885	8.88866e-22	yes	up
	Os01g0684900	2.64	1.40048	9.00224e-22	yes	up
	Os11g0490900	15.882	3.98929	9.82247e-22	yes	up
	Os12g0105800	5.493	2.45764	1.00854e-21	yes	up
	Os03g0661800	9.165	3.19611	1.05098e-21	yes	up
	Os09g0483500	2.808	1.4896	1.10105e-21	yes	up
	Os01g0736400	3.079	1.62257	1.61725e-21	yes	up
	Os07g0676600	2.324	1.21678	1.6961e-21	yes	up
	Os10g0451900	26.654	4.73626	2.325e-21	yes	up
	Os03g0142500	4.786	2.25896	2.37355e-21	yes	up
	Os01g0742400	2.772	1.47082	2.56016e-21	yes	up
	Os05g0159200	2.197	1.13523	2.73619e-21	yes	up
	Os01g0557100	2.849	1.51067	2.84258e-21	yes	up
	Os11g0116200	2.146	1.10183	2.95408e-21	yes	up
	Os10g0525800	4.573	2.19301	3.20864e-21	yes	up
	Os09g0368200	16.609	4.05391	3.32111e-21	yes	up
	Os07g0541400	2.141	1.09845	3.421e-21	yes	up
	Os11g0170000	7.127	2.83325	4.32611e-21	yes	up
	Os04g0600300	16.286	4.0256	4.99271e-21	yes	up
	Os11g0244100	21.422	4.42104	5.05548e-21	yes	up
	Os01g0830100	2.295	1.19879	5.91296e-21	yes	up
	Os09g0407300	2.337	1.22464	6.74607e-21	yes	up
	Os09g0538600	3.335	1.73754	7.42806e-21	yes	up
	Os12g0263100	2.234	1.15952	8.59086e-21	yes	up
	Os03g0725300	2.144	1.10041	8.7047e-21	yes	up
	Os03g0212400	2.748	1.45833	1.12322e-20	yes	up
	Os04g0536300	2.163	1.11283	1.19497e-20	yes	up
	Os11g0482901	2.434	1.28354	1.27837e-20	yes	up
	Os01g0566500	6.302	2.65579	1.5198e-20	yes	up
	Os12g0189300	2.667	1.41547	1.95608e-20	yes	up
	Os03g0748100	3.236	1.69443	2.01258e-20	yes	up
	Os01g0237500	18.861	4.23733	2.3262e-20	yes	up
	Os04g0511700	2.207	1.14238	3.13763e-20	yes	up
	Os12g0107700	2.223	1.15266	4.04712e-20	yes	up
	Os09g0468300	3.064	1.61528	4.50022e-20	yes	up
	Os05g0370700	59.079	5.88457	4.62088e-20	yes	up
	Os12g0555300	10.51	3.39376	4.72961e-20	yes	up
	Os07g0538300	8.965	3.16438	4.72961e-20	yes	up
	Os01g0615100	45.878	5.51972	5.20258e-20	yes	up
	Os04g0650600	3.657	1.87081	5.3014e-20	yes	up
	Os12g0105200	2.217	1.14844	5.73223e-20	yes	up
	Os07g0631900	3.018	1.59381	6.16757e-20	yes	up
	Os08g0189500	7.022	2.81198	7.02969e-20	yes	up
	Os05g0481900	3.023	1.59583	7.07559e-20	yes	up
	Os11g0634200	4.917	2.29791	7.61625e-20	yes	up
	Os03g0664800	11.035	3.46404	8.0951e-20	yes	up
	Os06g0208100	2.522	1.33446	8.34922e-20	yes	up
	Os09g0416200	3.027	1.59797	8.47949e-20	yes	up
	Os10g0416200	2.12	1.08402	9.04324e-20	yes	up
	Os03g0149000	7.983	2.99689	1.02555e-19	yes	up
	Os04g0320700	6.702	2.74464	1.09531e-19	yes	up
	Os08g0460800	4.147	2.05197	1.18041e-19	yes	up
	Os09g0556800	2.301	1.20256	1.18547e-19	yes	up
	Os09g0543900	2.699	1.43258	1.83027e-19	yes	up
	Os04g0104900	43.242	5.43436	2.14518e-19	yes	up
	Os01g0176200	19.387	4.27703	2.26046e-19	yes	up
	Os03g0201901	3.011	1.59029	2.26138e-19	yes	up
	Os02g0103600	12.157	3.60368	2.88191e-19	yes	up
	Os08g0559000	2.255	1.17331	2.89005e-19	yes	up
	Os03g0138000	2.778	1.47417	3.09966e-19	yes	up
	Os07g0537500	2.55	1.35062	3.11963e-19	yes	up
	Os01g0160800	13.633	3.76902	4.71192e-19	yes	up
	Os03g0197200	15.118	3.91817	4.85603e-19	yes	up
	Os02g0624300	2.616	1.38757	5.91154e-19	yes	up
	Os03g0225700	2.076	1.05368	6.02265e-19	yes	up
	Os08g0162033	2.566	1.35954	7.61667e-19	yes	up
	Os01g0628900	71.67	6.16329	7.93676e-19	yes	up
	Os03g0746500	2.018	1.01316	9.71852e-19	yes	up
	Os01g0733200	4.06	2.02134	1.13322e-18	yes	up
	Os10g0456000	2.307	1.20623	1.32548e-18	yes	up
	Os10g0361900	4.667	2.22263	1.4711e-18	yes	up
	Os01g0788400	3.052	1.60994	1.57716e-18	yes	up
	Os07g0534700	3.581	1.84028	1.73263e-18	yes	up
	Os05g0146100	3.79	1.92216	1.76682e-18	yes	up
	Os01g0714800	14.688	3.8766	2.02254e-18	yes	up
	Os05g0399300	2.574	1.36415	2.04096e-18	yes	up
	Os01g0970500	4.727	2.24092	2.39546e-18	yes	up
	Os12g0157066	2.647	1.40463	2.74824e-18	yes	up
	Os10g0415300	2.625	1.39221	2.79546e-18	yes	up
	Os01g0155500	5.686	2.50746	2.96371e-18	yes	up
	Os02g0139600	2.724	1.44574	2.96924e-18	yes	up
	Os09g0543400	8.395	3.06945	3.39349e-18	yes	up
	Os12g0111800	20.793	4.378	4.34303e-18	yes	up
	Os05g0191500	2.178	1.12303	6.85531e-18	yes	up
	Os01g0721400	24.018	4.58607	8.69857e-18	yes	up
	Os01g0859100	3.138	1.65001	1.00929e-17	yes	up
	Os03g0288000	5.04	2.33349	1.13688e-17	yes	up
	Os07g0539700	2.865	1.51857	1.34535e-17	yes	up
	Os01g0891100	3.605	1.84999	1.38844e-17	yes	up
	Os01g0715500	5.244	2.39067	1.50076e-17	yes	up
	Os01g0600500	2.28	1.18896	1.50294e-17	yes	up
	Os04g0209300	2.517	1.33177	1.58064e-17	yes	up
	Os10g0100500	2.209	1.14357	1.9678e-17	yes	up
	Os09g0454600	11.746	3.55415	2.07823e-17	yes	up
	Os03g0718600	2.748	1.45846	2.16222e-17	yes	up
	Os09g0448200	4.57	2.1922	2.41151e-17	yes	up
	Os08g0153900	32.089	5.00403	2.76682e-17	yes	up
	Os08g0409900	3.107	1.63539	2.81579e-17	yes	up
	Os09g0472700	6.088	2.60596	3.01169e-17	yes	up
	Os04g0556400	23.721	4.56811	3.06976e-17	yes	up
	Os05g0142100	15.013	3.90811	3.25614e-17	yes	up
	Os01g0529800	3.028	1.5984	3.41896e-17	yes	up
	Os10g0457400	2.133	1.0928	3.61233e-17	yes	up
	Os01g0342750	5.102	2.35111	3.77145e-17	yes	up
	Os11g0592100	2.478	1.30903	4.12394e-17	yes	up
	Os03g0230300	2.102	1.07186	4.20702e-17	yes	up
	Os05g0244700	22.689	4.50394	4.25166e-17	yes	up
	Os01g0111700	6.626	2.7281	4.58134e-17	yes	up
	Os09g0508500	2.112	1.07832	5.1797e-17	yes	up
	Os04g0532400	2.901	1.53664	5.87751e-17	yes	up
	Os08g0518800	2.501	1.3225	6.18875e-17	yes	up
	Os01g0268600	6.016	2.58892	6.3888e-17	yes	up
	Os12g0639800	6.828	2.77139	9.41231e-17	yes	up
	Os08g0104900	2.644	1.40261	1.00873e-16	yes	up
	Os02g0467000	2.242	1.16496	1.02385e-16	yes	up
	Os05g0147500	2.034	1.02462	1.06296e-16	yes	up
	Os05g0155800	10.845	3.43902	1.20061e-16	yes	up
	Os04g0469000	4.967	2.31234	1.24059e-16	yes	up
	Os03g0689300	2.935	1.55342	1.3016e-16	yes	up
	Os03g0693400	2.196	1.13467	1.78551e-16	yes	up
	Os06g0553100	5.098	2.35006	2.08054e-16	yes	up
	Os07g0687500	2.026	1.01846	2.48878e-16	yes	up
	Os12g0552800	6.326	2.6614	2.74371e-16	yes	up
	Os05g0406200	2.643	1.40192	3.24292e-16	yes	up
	Os02g0503900	11.422	3.51372	3.29872e-16	yes	up
	Os03g0341000	2.635	1.398	3.49842e-16	yes	up
	Os10g0329900	9.794	3.29184	3.55956e-16	yes	up
	Os05g0186601	3.747	1.90569	3.71203e-16	yes	up
	Os02g0569000	19.485	4.28433	3.84981e-16	yes	up
	Os01g0726100	2.523	1.33535	3.97771e-16	yes	up
	Os08g0376500	10.182	3.34793	4.00044e-16	yes	up
	Os02g0740700	2.088	1.06218	4.06829e-16	yes	up
	Os12g0541500	2.624	1.39155	4.76419e-16	yes	up
	Os01g0621200	5.681	2.5061	5.09462e-16	yes	up
	Os07g0537600	2.535	1.3417	5.61507e-16	yes	up
	Os05g0587000	2.424	1.2774	6.20789e-16	yes	up
	Os07g0614100	4.669	2.22305	6.46313e-16	yes	up
	Os01g0956200	142.173	7.1515	7.19459e-16	yes	up
	Os01g0824800	4.016	2.00591	7.93098e-16	yes	up
	Os03g0816400	2.185	1.12737	1.05474e-15	yes	up
	Os05g0469600	3.979	1.99226	1.05701e-15	yes	up
	Os04g0555800	2.167	1.11554	1.13583e-15	yes	up
	Os10g0559500	3.119	1.64131	1.26043e-15	yes	up
	Os09g0452900	2.189	1.13021	1.57261e-15	yes	up
	Os07g0534100	12.813	3.67954	1.65279e-15	yes	up
	Os03g0699300	2.279	1.18863	1.71396e-15	yes	up
	Os05g0459000	2.16	1.11105	1.77015e-15	yes	up
	Os10g0531400	5.432	2.44158	1.79502e-15	yes	up
	Os03g0808900	2.221	1.15134	1.82089e-15	yes	up
	Os11g0114900	4.171	2.06048	2.33888e-15	yes	up
	Os02g0275200	20.121	4.33064	2.68707e-15	yes	up
	Os06g0240800	2.895	1.53374	2.73349e-15	yes	up
	Os01g0945001	2.557	1.35456	2.77361e-15	yes	up
	Os01g0843300	2.784	1.47698	3.42393e-15	yes	up
	Os02g0699466	4.012	2.00419	3.66755e-15	yes	up
	Os01g0658900	2.594	1.3752	3.76746e-15	yes	up
	Os04g0422300	2.004	1.00304	3.77138e-15	yes	up
	Os02g0173200	4.164	2.05809	4.20214e-15	yes	up
	Os09g0565200	2.256	1.17363	4.26147e-15	yes	up
	Os01g0305200	8.036	3.00642	4.69547e-15	yes	up
	Os03g0586500	9.216	3.20421	5.01407e-15	yes	up
	Os05g0399800	4.631	2.21126	5.36129e-15	yes	up
	Os07g0666600	2.108	1.07592	8.52963e-15	yes	up
	Os07g0551600	2.292	1.19643	9.36921e-15	yes	up
	Os06g0158000	2.695	1.43028	9.63493e-15	yes	up
	Os01g0118400	2.176	1.122	1.03731e-14	yes	up
	Os06g0726300	2.243	1.16513	1.09774e-14	yes	up
	Os05g0474800	3.463	1.792	1.35794e-14	yes	up
	Os02g0556000	2.375	1.24803	1.70911e-14	yes	up
	Os01g0973400	2.225	1.15379	1.74273e-14	yes	up
	Os06g0218900	6.66	2.73559	1.95992e-14	yes	up
	Os05g0444200	3.308	1.72578	2.18159e-14	yes	up
	Os07g0664200	2.158	1.10993	2.27083e-14	yes	up
	Os02g0803300	2.087	1.06134	2.64316e-14	yes	up
	Os07g0112000	6.134	2.61683	2.7774e-14	yes	up
	Os01g0958100	2.273	1.18484	2.85161e-14	yes	up
	Os02g0776900	2.48	1.31051	3.22228e-14	yes	up
	Os02g0161100	2.396	1.26085	3.48186e-14	yes	up
	Os04g0535600	5.128	2.35851	3.50462e-14	yes	up
	Os03g0121700	4.023	2.00811	3.57008e-14	yes	up
	Os02g0633200	4.357	2.12343	3.79692e-14	yes	up
	Os12g0635400	16.797	4.07012	4.19044e-14	yes	up
	Os01g0946600	6.149	2.62043	5.79914e-14	yes	up
	Os03g0198200	8.197	3.03515	6.07286e-14	yes	up
	Os03g0123200	2.004	1.00318	6.36612e-14	yes	up
	Os01g0972900	2.085	1.06	6.85379e-14	yes	up
	Os08g0512900	2.023	1.01671	7.19523e-14	yes	up
	Os02g0211800	9.089	3.18406	7.5522e-14	yes	up
	Os03g0291700	2.92	1.54583	8.87342e-14	yes	up
	Os03g0807900	15.311	3.93652	1.20965e-13	yes	up
	Os10g0162834	2.094	1.06619	1.26844e-13	yes	up
	Os12g0527900	2.206	1.14116	1.3093e-13	yes	up
	Os11g0701500	3.843	1.94228	1.5715e-13	yes	up
	Os07g0517400	2.089	1.06271	1.79612e-13	yes	up
	Os04g0533900	4.126	2.04462	1.90714e-13	yes	up
	Os04g0395800	5.151	2.36495	1.98035e-13	yes	up
	Os03g0838400	2.298	1.20059	2.43074e-13	yes	up
	Os08g0101500	2.789	1.47974	2.60086e-13	yes	up
	Os03g0300700	3.2	1.67816	2.74e-13	yes	up
	Os04g0476400	2.337	1.22469	4.01473e-13	yes	up
	Os01g0941800	2.027	1.01939	4.11783e-13	yes	up
	Os01g0382400	12.287	3.61903	4.19314e-13	yes	up
	Os03g0775400	2.457	1.29701	5.79224e-13	yes	up
	Os03g0189400	4.278	2.09678	6.35264e-13	yes	up
	Os10g0137300	3.116	1.6398	6.47705e-13	yes	up
	Os02g0153900	3.082	1.62393	7.56413e-13	yes	up
	Os03g0682200	3.081	1.62352	7.85019e-13	yes	up
	Os12g0556400	2.3	1.20149	8.55903e-13	yes	up
	Os10g0452100	7.085	2.82484	1.00902e-12	yes	up
	Os10g0469700	2.233	1.15879	1.08857e-12	yes	up
	Os01g0629600	11.481	3.5212	1.14587e-12	yes	up
	Os11g0109000	2.195	1.13452	1.28398e-12	yes	up
	Os01g0327100	3.062	1.61468	1.53932e-12	yes	up
	Os10g0565200	2.18	1.12438	1.59099e-12	yes	up
	Os10g0414700	4.542	2.18347	1.6144e-12	yes	up
	Os01g0124100	3.693	1.88495	1.64124e-12	yes	up
	Os01g0948200	2.048	1.03417	1.69676e-12	yes	up
	Os10g0496000	4.336	2.11636	2.24195e-12	yes	up
	Os07g0496250	4.279	2.09739	2.28433e-12	yes	up
	Os03g0726800	2.168	1.11651	2.28443e-12	yes	up
	Os01g0926800	2.562	1.35708	2.61779e-12	yes	up
	Os02g0770800	2.478	1.30909	3.16358e-12	yes	up
	Os03g0693800	14.689	3.87666	3.63456e-12	yes	up
	Os03g0299800	2.607	1.38234	3.989e-12	yes	up
	Os03g0322000	2.187	1.12919	4.30101e-12	yes	up
	Os08g0136300	8.178	3.03182	4.35942e-12	yes	up
	Os01g0370750	17.871	4.15957	4.66904e-12	yes	up
	Os02g0716800	2.842	1.5069	4.70004e-12	yes	up
	Os05g0382500	5.347	2.41871	5.12913e-12	yes	up
	Os03g0297000	2.166	1.11489	5.33491e-12	yes	up
	Os09g0432900	2.275	1.18602	5.86403e-12	yes	up
	Os11g0701100	2.702	1.4341	6.31487e-12	yes	up
	Os10g0533500	2.886	1.52895	6.54089e-12	yes	up
	Os06g0693000	3.049	1.60816	6.76434e-12	yes	up
	Os03g0734100	17.628	4.1398	6.77893e-12	yes	up
	Os10g0345100	2.818	1.49469	6.96587e-12	yes	up
	Os05g0560300	2.1	1.07052	7.67961e-12	yes	up
	Os07g0290200	3.071	1.61894	7.72636e-12	yes	up
	Os03g0437200	2.157	1.1089	7.85357e-12	yes	up
	Os10g0122000	3.396	1.76378	9.58774e-12	yes	up
	Os11g0303600	3.102	1.633	9.75947e-12	yes	up
	Os04g0587500	2.383	1.25265	1.01833e-11	yes	up
	Os01g0264500	2.163	1.11293	1.08134e-11	yes	up
	Os09g0506800	3.708	1.89059	1.09469e-11	yes	up
	Os10g0388900	2.132	1.09241	1.11728e-11	yes	up
	Os05g0485300	13.107	3.71224	1.17014e-11	yes	up
	Os07g0120650	2.491	1.31653	1.25998e-11	yes	up
	Os03g0423300	3.67	1.87597	1.27053e-11	yes	up
	Os09g0370200	2.38	1.25088	1.28666e-11	yes	up
	Os04g0612000	13.664	3.77233	1.44229e-11	yes	up
	Os05g0307200	2.39	1.25722	1.45471e-11	yes	up
	Os04g0194500	2.524	1.33574	1.45669e-11	yes	up
	Os08g0477100	330.302	8.36764	1.55538e-11	yes	up
	Os07g0557400	2.096	1.06777	1.60255e-11	yes	up
	Os04g0415800	2.328	1.21899	1.85139e-11	yes	up
	Os02g0592000	4.321	2.11142	2.7333e-11	yes	up
	Os03g0700450	2.739	1.45385	2.74839e-11	yes	up
	Os05g0367400	3.208	1.68156	2.78554e-11	yes	up
	Os02g0717600	2.451	1.29343	2.8406e-11	yes	up
	Os02g0618100	16.876	4.07694	3.14246e-11	yes	up
	Os01g0687400	4.412	2.14134	3.60081e-11	yes	up
	Os09g0275400	2.342	1.22794	3.91915e-11	yes	up
	Os06g0659200	2.147	1.10259	4.26071e-11	yes	up
	Os05g0563000	2.308	1.20638	4.37772e-11	yes	up
	Os05g0325200	2.858	1.51505	4.76058e-11	yes	up
	Os04g0554800	2.303	1.20332	5.03651e-11	yes	up
	Os04g0460300	2.626	1.39303	5.46778e-11	yes	up
	Os11g0583200	3.214	1.68434	5.57591e-11	yes	up
	Os11g0137000	2.068	1.04832	6.24333e-11	yes	up
	Os08g0198900	2.771	1.47021	7.05257e-11	yes	up
	Os09g0488700	4.928	2.30101	7.33083e-11	yes	up
	Os02g0680600	2.036	1.02551	7.48094e-11	yes	up
	Os01g0965400	2.139	1.09718	8.04135e-11	yes	up
	Os01g0201100	14.533	3.86122	8.16057e-11	yes	up
	Os02g0245800	3.212	1.68328	8.49113e-11	yes	up
	Os10g0437400	17.06	4.09255	9.47734e-11	yes	up
	Os01g0794800	8.458	3.08031	1.12449e-10	yes	up
	Os01g0511100	2.305	1.20475	1.13378e-10	yes	up
	Os01g0366300	7.766	2.95711	1.16588e-10	yes	up
	Os01g0617800	2.319	1.21377	1.18362e-10	yes	up
	Os09g0517100	2.48	1.31035	1.2014e-10	yes	up
	Os03g0848200	2.378	1.24946	1.21069e-10	yes	up
	Os01g0626400	6.246	2.64295	1.29035e-10	yes	up
	Os04g0597800	3.049	1.60853	1.3278e-10	yes	up
	Os03g0769600	2.85	1.51099	1.38254e-10	yes	up
	Os06g0251100	23.23	4.53789	1.42554e-10	yes	up
	Os11g0240600	2.236	1.16124	1.42834e-10	yes	up
	Os04g0122000	2.525	1.33601	1.46053e-10	yes	up
	Os09g0507300	128.547	7.00616	1.48059e-10	yes	up
	Os04g0272200	4.01	2.00345	1.50573e-10	yes	up
	Os11g0628000	5.531	2.46761	1.51858e-10	yes	up
	Os08g0555300	4.24	2.08399	1.56561e-10	yes	up
	Os03g0638900	5.372	2.42558	1.57305e-10	yes	up
	Os06g0218300	4.091	2.03244	1.67538e-10	yes	up
	Os08g0260600	28.596	4.83777	1.68379e-10	yes	up
	Os07g0158400	2.487	1.31452	1.82108e-10	yes	up
	Os07g0650100	3.308	1.72599	1.842e-10	yes	up
	Os04g0470700	2.902	1.53692	1.86121e-10	yes	up
	Os01g0939500	4.319	2.11079	1.92857e-10	yes	up
	Os10g0509700	15.58	3.9616	2.13013e-10	yes	up
	Os06g0501900	19.018	4.24929	2.3607e-10	yes	up
	Os04g0128900	2.56	1.35628	2.38828e-10	yes	up
	Os11g0602400	2.237	1.16133	2.40204e-10	yes	up
	Os09g0367700	269.05	8.07173	2.50497e-10	yes	up
	Os05g0331200	19.001	4.24797	2.58365e-10	yes	up
	Os06g0599200	13.111	3.71272	2.67159e-10	yes	up
	Os01g0698800	16.623	4.0551	2.67966e-10	yes	up
	Os05g0515600	6.302	2.65583	2.78905e-10	yes	up
	Os01g0660200	4.95	2.30747	2.80736e-10	yes	up
	Os02g0713700	2.128	1.08967	2.86825e-10	yes	up
	Os06g0689600	2.442	1.28833	3.0817e-10	yes	up
	Os01g0765500	2.006	1.00458	3.19512e-10	yes	up
	Os01g0928600	257.842	8.01034	3.35022e-10	yes	up
	Os09g0572700	3.514	1.81307	3.42735e-10	yes	up
	Os01g0862000	2.086	1.06065	3.65454e-10	yes	up
	Os04g0420801	6.051	2.59708	3.82032e-10	yes	up
	Os06g0120200	4.609	2.20437	3.82526e-10	yes	up
	Os01g0760000	2.315	1.21083	4.19935e-10	yes	up
	Os06g0292400	2.188	1.1293	4.29328e-10	yes	up
	Os09g0426000	2.715	1.4407	4.38166e-10	yes	up
	Os02g0459300	2.75	1.45952	4.39282e-10	yes	up
	Os03g0201200	2.169	1.11697	4.39282e-10	yes	up
	Os02g0761700	2.065	1.04622	4.49212e-10	yes	up
	Os06g0313440	35.588	5.15332	4.74916e-10	yes	up
	Os08g0542000	3.005	1.58755	5.02689e-10	yes	up
	Os07g0533800	3.565	1.83377	5.26741e-10	yes	up
	Os05g0403000	3.942	1.97891	5.30389e-10	yes	up
	Os09g0326100	2.693	1.42908	5.466e-10	yes	up
	Os12g0175400	3.778	1.91754	5.7543e-10	yes	up
	Os01g0152000	3.378	1.7563	6.26005e-10	yes	up
	Os07g0535800	4.578	2.1946	6.85369e-10	yes	up
	Os07g0680000	2.161	1.11177	7.23223e-10	yes	up
	Os01g0716450	8.383	3.06746	7.23793e-10	yes	up
	Os10g0134250	5.307	2.40785	7.35736e-10	yes	up
	Os12g0630500	8.935	3.15943	7.85637e-10	yes	up
	Os07g0603600	6.388	2.67535	8.4757e-10	yes	up
	Os04g0615600	3.884	1.95759	8.59168e-10	yes	up
	Os10g0389500	11.715	3.55031	8.63266e-10	yes	up
	Os01g0337100	231.114	7.85246	9.36478e-10	yes	up
	Os02g0472700	8.578	3.10065	9.72612e-10	yes	up
	Os01g0136400	2.177	1.12245	1.03586e-09	yes	up
	Os07g0618700	2.687	1.42621	1.11115e-09	yes	up
	Os02g0131600	2.182	1.12562	1.23805e-09	yes	up
	Os07g0410700	9.377	3.22918	1.2444e-09	yes	up
	Os03g0216900	2.156	1.1082	1.44012e-09	yes	up
	Os11g0441500	3.474	1.79663	1.48235e-09	yes	up
	Os04g0451200	3.051	1.60915	1.49671e-09	yes	up
	Os01g0949700	5.801	2.53624	1.50806e-09	yes	up
	Os01g0257300	2.171	1.11851	1.53543e-09	yes	up
	Os08g0360300	5.677	2.50506	1.71056e-09	yes	up
	Os03g0747100	2.246	1.16761	1.97847e-09	yes	up
	Os02g0552200	2.485	1.31337	2.05985e-09	yes	up
	Os01g0788800	2.572	1.36263	2.18321e-09	yes	up
	Os01g0128000	2.406	1.2667	2.30673e-09	yes	up
	Os04g0660900	208.953	7.70703	2.40826e-09	yes	up
	Os02g0774100	6.59	2.72021	2.47358e-09	yes	up
	Os04g0461800	2.06	1.04288	2.78606e-09	yes	up
	Os10g0365200	2.019	1.01335	3.03353e-09	yes	up
	Os01g0795000	2.305	1.20485	3.04989e-09	yes	up
	Os05g0217700	19.602	4.29295	3.12483e-09	yes	up
	Os02g0617500	3.492	1.80388	3.35313e-09	yes	up
	Os01g0934600	3.005	1.58731	3.40101e-09	yes	up
	Os07g0674500	2.427	1.27898	3.42425e-09	yes	up
	Os03g0747900	2.335	1.22313	3.57045e-09	yes	up
	Os04g0667100	2.712	1.43941	3.7278e-09	yes	up
	Os08g0202300	3.217	1.68565	3.75906e-09	yes	up
	Os04g0611400	2.379	1.25011	4.02469e-09	yes	up
	Os04g0610500	3.698	1.88666	4.26822e-09	yes	up
	Os12g0297400	3.612	1.85285	4.50124e-09	yes	up
	Os01g0946100	2.12	1.08374	4.51215e-09	yes	up
	Os09g0551000	198.693	7.6344	4.66673e-09	yes	up
	Os08g0203300	2.228	1.15565	5.29952e-09	yes	up
	Os11g0602550	2.002	1.00158	5.53206e-09	yes	up
	Os01g0369200	6.118	2.61299	5.62484e-09	yes	up
	Os11g0106100	5.23	2.38684	5.76256e-09	yes	up
	Os09g0305300	2.156	1.10861	5.87665e-09	yes	up
	Os12g0247700	7.327	2.87317	5.89248e-09	yes	up
	Os01g0877900	2.709	1.4378	5.99107e-09	yes	up
	Os03g0737300	2.531	1.33976	6.56573e-09	yes	up
	Os03g0383900	3.274	1.71091	6.88412e-09	yes	up
	Os01g0389700	5.457	2.44798	7.00313e-09	yes	up
	Os07g0474300	2.238	1.16239	8.21202e-09	yes	up
	Os12g0617800	2.014	1.00975	8.43832e-09	yes	up
	Os03g0356300	2.101	1.07087	8.51217e-09	yes	up
	Os07g0599100	2.061	1.0434	9.37149e-09	yes	up
	Os04g0587400	3.234	1.69317	9.39222e-09	yes	up
	Os11g0482200	29.213	4.86853	9.42663e-09	yes	up
	Os12g0257600	182.033	7.50806	9.60432e-09	yes	up
	Os01g0726400	2.633	1.39643	9.71475e-09	yes	up
	Os04g0607600	16.013	4.00121	9.73409e-09	yes	up
	Os11g0230400	6.092	2.6068	9.77024e-09	yes	up
	Os04g0456200	2.289	1.19446	9.79275e-09	yes	up
	Os05g0197300	2.977	1.5738	1.02564e-08	yes	up
	Os02g0493100	2.748	1.45841	1.02637e-08	yes	up
	Os07g0585900	8.556	3.09699	1.06269e-08	yes	up
	Os04g0206500	8.355	3.0626	1.07866e-08	yes	up
	Os09g0421700	8.071	3.01283	1.08462e-08	yes	up
	Os06g0717400	2.012	1.00846	1.08701e-08	yes	up
	Os01g0639600	3.02	1.59471	1.12663e-08	yes	up
	Os10g0450400	2.269	1.18203	1.29219e-08	yes	up
	Os03g0593600	3.278	1.71268	1.31708e-08	yes	up
	Os03g0838800	4.01	2.00363	1.32843e-08	yes	up
	Os01g0666000	3.279	1.71309	1.36237e-08	yes	up
	Os01g0865400	4.723	2.23972	1.41986e-08	yes	up
	Os04g0401751	18.429	4.20391	1.49428e-08	yes	up
	Os10g0525000	2.272	1.18411	1.50903e-08	yes	up
	Os03g0188100	3.37	1.75275	1.52685e-08	yes	up
	Os01g0151900	2.515	1.33048	1.53486e-08	yes	up
	Os01g0232000	2.142	1.09867	1.68926e-08	yes	up
	Os06g0649700	2.578	1.36634	1.75188e-08	yes	up
	Os06g0698300	2.125	1.08762	1.75903e-08	yes	up
	Os10g0344500	5.208	2.38077	1.80791e-08	yes	up
	Os01g0812800	4.519	2.17615	1.80817e-08	yes	up
	Os03g0828300	2.274	1.18514	1.81583e-08	yes	up
	Os03g0804200	2.476	1.3081	1.84562e-08	yes	up
	Os03g0712100	2.489	1.3157	1.85532e-08	yes	up
	Os04g0376600	2.416	1.27263	1.95679e-08	yes	up
	Os02g0700400	5.706	2.51256	1.99663e-08	yes	up
	Os02g0269600	5.165	2.36884	2.01684e-08	yes	up
	Os12g0218100	5.968	2.57735	2.05938e-08	yes	up
	Os08g0136700	76.943	6.26572	2.21168e-08	yes	up
	Os09g0471200	2.093	1.06576	2.21743e-08	yes	up
	Os07g0534300	2.554	1.35261	2.51324e-08	yes	up
	Os07g0127500	77.91	6.28373	2.63681e-08	yes	up
	Os01g0607200	2.146	1.10159	2.82767e-08	yes	up
	Os01g0602433	13.314	3.73485	2.84545e-08	yes	up
	Os03g0190400	6.22	2.63683	2.85151e-08	yes	up
	Os06g0586150	5.308	2.40815	2.88142e-08	yes	up
	Os01g0931000	6.692	2.74239	2.90501e-08	yes	up
	Os09g0129600	2.533	1.34086	2.97277e-08	yes	up
	Os03g0722700	2.18	1.12417	3.08506e-08	yes	up
	Os05g0215033	160.607	7.32739	3.30285e-08	yes	up
	Os09g0103500	2.117	1.08228	3.32425e-08	yes	up
	Os04g0452500	2.6	1.37846	3.396e-08	yes	up
	Os01g0196300	5.927	2.56719	3.46314e-08	yes	up
	Os03g0685100	5.347	2.41876	3.59327e-08	yes	up
	Os05g0482400	11.721	3.55099	3.67814e-08	yes	up
	Os01g0954900	2.694	1.42975	3.72342e-08	yes	up
	Os11g0298000	155.887	7.28436	4.04523e-08	yes	up
	Os01g0946700	5.944	2.57135	4.07859e-08	yes	up
	Os01g0941200	8.595	3.1035	4.33018e-08	yes	up
	Os12g0509100	7.278	2.86355	4.36841e-08	yes	up
	Os05g0509700	2.207	1.14199	4.6592e-08	yes	up
	Os01g0229800	2.183	1.12611	4.74608e-08	yes	up
	Os10g0537800	2.142	1.09901	4.78904e-08	yes	up
	Os06g0244000	130.231	7.02493	4.8426e-08	yes	up
	Os02g0106100	2.033	1.02381	4.88283e-08	yes	up
	Os12g0117300	2.194	1.13344	5.09533e-08	yes	up
	Os07g0537900	3.06	1.61374	5.28681e-08	yes	up
	Os08g0189600	5.455	2.44745	5.38249e-08	yes	up
	Os03g0799700	2.116	1.08127	5.8467e-08	yes	up
	Os05g0580500	3.296	1.72078	6.29354e-08	yes	up
	Os10g0529400	3.174	1.66616	6.30434e-08	yes	up
	Os04g0103900	68.184	6.09137	6.45078e-08	yes	up
	Os08g0112300	70.153	6.13244	6.54504e-08	yes	up
	Os02g0600200	2.299	1.20114	6.6701e-08	yes	up
	Os05g0468600	3.272	1.71028	6.93927e-08	yes	up
	Os03g0359700	2.656	1.40935	7.06716e-08	yes	up
	Os06g0216200	3.244	1.69777	7.23755e-08	yes	up
	Os11g0146800	2.879	1.52575	7.34827e-08	yes	up
	Os05g0502000	5.239	2.38924	7.65904e-08	yes	up
	Os04g0458300	2.101	1.07106	8.25554e-08	yes	up
	Os04g0382400	5.149	2.36435	8.8316e-08	yes	up
	Os01g0627900	2.161	1.11139	9.03852e-08	yes	up
	Os02g0173700	2.2	1.13748	9.11429e-08	yes	up
	Os03g0407900	2.154	1.10694	1.04135e-07	yes	up
	Os06g0587900	6.219	2.63675	1.09419e-07	yes	up
	Os09g0394600	5.262	2.39548	1.17024e-07	yes	up
	Os09g0488600	2.35	1.23239	1.19217e-07	yes	up
	Os01g0764900	2.194	1.13354	1.28704e-07	yes	up
	Os10g0405500	2.113	1.07919	1.32697e-07	yes	up
	Os03g0243750	3.459	1.7903	1.3786e-07	yes	up
	Os01g0172100	2.652	1.40711	1.40648e-07	yes	up
	Os06g0245900	2.002	1.00123	1.41678e-07	yes	up
	Os10g0560200	2.618	1.38833	1.44628e-07	yes	up
	Os05g0327000	3.479	1.7986	1.45502e-07	yes	up
	Os10g0525400	6.151	2.62082	1.46062e-07	yes	up
	Os01g0136800	2.991	1.58056	1.47322e-07	yes	up
	Os06g0131350	2.073	1.05158	1.48715e-07	yes	up
	Os12g0116700	3.778	1.91775	1.49754e-07	yes	up
	Os03g0804500	2.298	1.20044	1.64056e-07	yes	up
	Os11g0138600	5.033	2.33151	1.64682e-07	yes	up
	Os04g0527700	2.145	1.1011	1.69212e-07	yes	up
	Os10g0470700	3.155	1.65778	1.86899e-07	yes	up
	Os11g0582000	10.03	3.32622	1.91221e-07	yes	up
	Os09g0554000	3.128	1.64518	2.1103e-07	yes	up
	Os04g0494100	3.809	1.92944	2.28796e-07	yes	up
	Os01g0946500	128.847	7.00952	2.38204e-07	yes	up
	Os08g0544400	6.597	2.72174	2.49077e-07	yes	up
	Os04g0566600	2.643	1.40209	2.53252e-07	yes	up
	Os04g0120100	2.754	1.46173	2.61686e-07	yes	up
	Os08g0484300	2.335	1.22362	2.78912e-07	yes	up
	Os08g0562800	2.218	1.14915	2.87224e-07	yes	up
	Os11g0546500	2.09	1.06334	3.02057e-07	yes	up
	Os01g0761900	3.886	1.95836	3.07336e-07	yes	up
	Os03g0167200	2.066	1.04714	3.08893e-07	yes	up
	Os01g0348000	32.168	5.00757	3.33612e-07	yes	up
	Os04g0117900	6.473	2.69443	3.46823e-07	yes	up
	Os02g0231700	4.239	2.08374	3.65116e-07	yes	up
	Os10g0418900	2.852	1.51185	3.65754e-07	yes	up
	Os07g0637050	131.476	7.03866	3.8844e-07	yes	up
	Os03g0126300	2.596	1.37653	3.91573e-07	yes	up
	Os02g0813600	2.572	1.36307	4.24296e-07	yes	up
	Os07g0258400	3.071	1.6187	4.36417e-07	yes	up
	Os12g0256900	2.199	1.137	4.36417e-07	yes	up
	Os09g0561600	2.075	1.05299	4.37988e-07	yes	up
	Os06g0710300	2.013	1.00906	4.62275e-07	yes	up
	Os03g0619600	2.474	1.30704	4.70591e-07	yes	up
	Os03g0762300	5.673	2.50399	5.05528e-07	yes	up
	Os09g0316000	3.242	1.6969	5.17664e-07	yes	up
	Os04g0120000	3.176	1.66702	5.3575e-07	yes	up
	Os10g0525500	3.283	1.71488	5.40253e-07	yes	up
	Os04g0414000	2.098	1.06931	5.4444e-07	yes	up
	Os10g0142600	4.163	2.05779	5.55543e-07	yes	up
	Os10g0120300	2.663	1.41321	5.65327e-07	yes	up
	Os01g0743500	3.121	1.64201	5.67389e-07	yes	up
	Os07g0122100	6.887	2.78382	5.73835e-07	yes	up
	Os04g0172400	4.759	2.25076	5.82431e-07	yes	up
	Os01g0120600	2.09	1.06317	5.98596e-07	yes	up
	Os04g0633300	2.129	1.09029	6.02072e-07	yes	up
	Os01g0841700	2.961	1.56615	6.19887e-07	yes	up
	Os01g0113800	3.393	1.76254	6.27727e-07	yes	up
	Os06g0242000	21.686	4.43868	6.75089e-07	yes	up
	Os02g0633066	4.319	2.11069	6.81365e-07	yes	up
	Os01g0909150	29.893	4.90172	6.81365e-07	yes	up
	Os07g0129800	7.422	2.89172	6.82812e-07	yes	up
	Os01g0729600	117.448	6.87588	7.18077e-07	yes	up
	Os08g0116800	2.141	1.09833	7.23997e-07	yes	up
	Os01g0132700	2.138	1.09656	7.30813e-07	yes	up
	Os11g0701400	53.136	5.73163	7.51286e-07	yes	up
	Os08g0112900	2.047	1.03335	7.74201e-07	yes	up
	Os01g0389200	4.875	2.28544	7.86638e-07	yes	up
	Os11g0138400	2.365	1.24201	8.44764e-07	yes	up
	Os01g0870350	22.382	4.48425	8.47747e-07	yes	up
	Os04g0680800	2.739	1.4534	9.51508e-07	yes	up
	Os02g0141000	2.253	1.17157	9.55196e-07	yes	up
	Os04g0398000	6.213	2.63523	9.89578e-07	yes	up
	Os05g0526900	4.249	2.08722	1.02075e-06	yes	up
	Os11g0117500	2.591	1.37371	1.03991e-06	yes	up
	Os10g0530200	17.797	4.15353	1.04434e-06	yes	up
	Os10g0344900	5.16	2.36733	1.04667e-06	yes	up
	Os05g0509500	14.007	3.80804	1.14159e-06	yes	up
	Os04g0394100	86.209	6.42977	1.29201e-06	yes	up
	Os01g0706266	2.198	1.13646	1.32873e-06	yes	up
	Os09g0323500	5.248	2.39165	1.34403e-06	yes	up
	Os04g0310400	4.807	2.26528	1.41343e-06	yes	up
	Os05g0487300	2.384	1.2535	1.5061e-06	yes	up
	Os07g0124650	2.116	1.08131	1.5061e-06	yes	up
	Os03g0168700	2.55	1.35038	1.50704e-06	yes	up
	Os09g0562750	5.164	2.36854	1.53238e-06	yes	up
	Os04g0650300	111.44	6.80012	1.62043e-06	yes	up
	Os03g0350100	2.069	1.04876	1.62585e-06	yes	up
	Os10g0395000	2.337	1.2247	1.63763e-06	yes	up
	Os12g0635700	2.174	1.12037	1.65436e-06	yes	up
	Os03g0434400	3.847	1.94359	1.70915e-06	yes	up
	Os01g0326300	6.805	2.76665	1.73903e-06	yes	up
	Os05g0497675	2.069	1.04925	1.8477e-06	yes	up
	Os01g0889800	2.117	1.08201	1.8498e-06	yes	up
	Os06g0294000	3.577	1.83877	1.91387e-06	yes	up
	Os03g0200000	6.38	2.6735	1.92245e-06	yes	up
	Os07g0614700	4.858	2.28047	2.12002e-06	yes	up
	Os08g0514000	2.011	1.00788	2.17049e-06	yes	up
	Os10g0132400	2.49	1.31627	2.20088e-06	yes	up
	Os11g0587600	2.084	1.05968	2.20678e-06	yes	up
	Os11g0103100	2.01	1.0069	2.2285e-06	yes	up
	Os03g0226800	2.851	1.51154	2.23254e-06	yes	up
	Os10g0451700	6.426	2.68392	2.299e-06	yes	up
	Os10g0126600	2.33	1.22044	2.3519e-06	yes	up
	Os01g0934800	3.012	1.59096	2.47589e-06	yes	up
	Os01g0229000	2.826	1.49899	2.49785e-06	yes	up
	Os09g0379600	6.166	2.62433	2.54257e-06	yes	up
	Os03g0219900	2.024	1.01753	2.58682e-06	yes	up
	Os08g0528000	2.846	1.50901	2.62136e-06	yes	up
	Os06g0521200	98.529	6.62248	2.85998e-06	yes	up
	Os11g0520950	2.098	1.06899	2.90126e-06	yes	up
	Os01g0944900	77.706	6.27995	2.90589e-06	yes	up
	Os11g0129200	2.107	1.07496	2.97307e-06	yes	up
	Os10g0508300	3.582	1.8408	3.28062e-06	yes	up
	Os03g0757400	44.156	5.46454	3.31942e-06	yes	up
	Os01g0957500	4.065	2.02319	3.50288e-06	yes	up
	Os06g0134500	2.887	1.52959	3.51234e-06	yes	up
	Os11g0340477	7.729	2.95027	3.58081e-06	yes	up
	Os03g0437100	7.729	2.95027	3.58081e-06	yes	up
	Os07g0661000	2.121	1.08508	3.60032e-06	yes	up
	Os01g0885700	12.763	3.6739	3.65248e-06	yes	up
	Os03g0318400	12.581	3.65323	3.66849e-06	yes	up
	Os11g0514400	91.149	6.51015	3.73917e-06	yes	up
	Os03g0269300	11.251	3.49201	3.83554e-06	yes	up
	Os06g0210900	11.116	3.47461	3.99253e-06	yes	up
	Os01g0719700	2.18	1.12463	4.05793e-06	yes	up
	Os01g0928700	42.969	5.42521	4.06702e-06	yes	up
	Os03g0776900	3.474	1.79639	4.43302e-06	yes	up
	Os04g0554500	2.049	1.03524	4.46659e-06	yes	up
	Os10g0391300	2.266	1.17989	4.62631e-06	yes	up
	Os10g0100700	2.549	1.35021	4.64764e-06	yes	up
	Os01g0813300	3.264	1.70658	4.83682e-06	yes	up
	Os12g0107733	2.358	1.23741	5.07593e-06	yes	up
	Os04g0179100	49.731	5.63609	5.18128e-06	yes	up
	Os03g0215200	5.082	2.34534	5.19294e-06	yes	up
	Os01g0967800	3.41	1.76977	5.23988e-06	yes	up
	Os11g0667700	2.813	1.49187	5.60114e-06	yes	up
	Os03g0757000	4.251	2.08779	5.60611e-06	yes	up
	Os04g0677100	2.1	1.07066	5.63895e-06	yes	up
	Os11g0639100	2.686	1.42553	5.82277e-06	yes	up
	Os12g0237900	12.133	3.60084	6.23289e-06	yes	up
	Os10g0527800	86.746	6.43872	6.2983e-06	yes	up
	Os07g0132500	4.647	2.21632	6.41775e-06	yes	up
	Os06g0683925	88.751	6.47169	6.83288e-06	yes	up
	Os11g0167500	3.614	1.85349	6.86893e-06	yes	up
	Os05g0326400	5.235	2.38825	6.9569e-06	yes	up
	Os04g0228400	2.123	1.08602	6.99104e-06	yes	up
	Os02g0793800	68.215	6.09202	7.1157e-06	yes	up
	Os09g0559600	2.763	1.46599	7.16282e-06	yes	up
	Os05g0315700	85.702	6.42126	7.65768e-06	yes	up
	Os02g0706550	9.2	3.20163	7.74993e-06	yes	up
	Os07g0131500	66.708	6.05979	7.94216e-06	yes	up
	Os09g0400400	3.079	1.62257	8.71241e-06	yes	up
	Os01g0197700	6.727	2.75001	8.88951e-06	yes	up
	Os07g0271000	9.595	3.26228	8.89948e-06	yes	up
	Os01g0831300	9.884	3.30506	9.09062e-06	yes	up
	Os09g0103400	2.524	1.33577	9.19001e-06	yes	up
	Os04g0110100	4.563	2.19005	9.81579e-06	yes	up
	Os07g0410300	2.87	1.52083	9.92276e-06	yes	up
	Os03g0781300	2.537	1.34308	1.01592e-05	yes	up
	Os12g0267900	2.115	1.08048	1.02114e-05	yes	up
	Os01g0372400	6.636	2.73029	1.0286e-05	yes	up
	Os07g0287100	2.092	1.06464	1.05242e-05	yes	up
	Os01g0952000	2.905	1.53842	1.05853e-05	yes	up
	Os10g0504200	2.386	1.25437	1.06188e-05	yes	up
	Os08g0457400	2.069	1.0486	1.10689e-05	yes	up
	Os06g0326000	2.135	1.09445	1.16939e-05	yes	up
	Os07g0664000	78.869	6.30138	1.19668e-05	yes	up
	Os05g0474700	9.495	3.24719	1.20503e-05	yes	up
	Os05g0200700	3.081	1.62359	1.21632e-05	yes	up
	Os10g0516100	2.579	1.3666	1.2213e-05	yes	up
	Os04g0405300	78.996	6.3037	1.25838e-05	yes	up
	Os12g0635500	2.43	1.28103	1.27439e-05	yes	up
	Os01g0165100	10.574	3.4024	1.30375e-05	yes	up
	Os08g0191250	2.106	1.07436	1.34399e-05	yes	up
	Os03g0322200	5.578	2.47972	1.3661e-05	yes	up
	Os05g0376400	3.148	1.65425	1.37342e-05	yes	up
	Os02g0811400	14.046	3.81209	1.38725e-05	yes	up
	Os04g0597700	36.514	5.19038	1.53036e-05	yes	up
	Os01g0889900	2.72	1.44386	1.58494e-05	yes	up
	Os04g0659800	2.086	1.06053	1.58805e-05	yes	up
	Os09g0485500	2.272	1.18401	1.60693e-05	yes	up
	Os09g0502900	2.081	1.0573	1.61101e-05	yes	up
	Os08g0174300	17.888	4.16093	1.61843e-05	yes	up
	Os07g0468100	8.484	3.08483	1.66185e-05	yes	up
	Os01g0251400	7.306	2.86899	1.70521e-05	yes	up
	Os01g0305900	2.217	1.14878	1.74846e-05	yes	up
	Os07g0518100	3.808	1.92896	1.79248e-05	yes	up
	Os07g0533300	61.49	5.94227	1.79411e-05	yes	up
	Os04g0407850	3.043	1.60568	1.80777e-05	yes	up
	Os07g0542232	78.197	6.28904	1.88023e-05	yes	up
	Os05g0471116	74.618	6.22145	1.98567e-05	yes	up
	Os02g0126300	74.526	6.21966	2.03831e-05	yes	up
	Os06g0521400	35.743	5.15959	2.03893e-05	yes	up
	Os03g0680566	2.312	1.2094	2.13963e-05	yes	up
	Os11g0483000	2.45	1.29288	2.3557e-05	yes	up
	Os05g0418500	2.775	1.47261	2.51373e-05	yes	up
	Os01g0736100	3.961	1.98594	2.7378e-05	yes	up
	Os11g0543500	3.424	1.77548	2.7378e-05	yes	up
	Os07g0125000	21.943	4.4557	2.74043e-05	yes	up
	Os07g0125600	21.943	4.4557	2.74043e-05	yes	up
	Os07g0126401	21.943	4.4557	2.74043e-05	yes	up
	Os08g0189850	4.751	2.24833	2.76338e-05	yes	up
	Os02g0758800	2.071	1.05038	3.18426e-05	yes	up
	Os01g0584900	32.844	5.03754	3.31086e-05	yes	up
	Os01g0279400	2.154	1.10733	3.33643e-05	yes	up
	Os04g0514600	2.478	1.30894	3.44441e-05	yes	up
	Os05g0492200	4.246	2.08605	3.58652e-05	yes	up
	Os12g0608900	68.577	6.09965	3.58878e-05	yes	up
	Os01g0581800	68.545	6.09898	3.67927e-05	yes	up
	Os04g0511400	3.557	1.83078	3.8068e-05	yes	up
	Os11g0153000	2.096	1.06752	3.93819e-05	yes	up
	Os05g0228000	56.701	5.82529	3.98892e-05	yes	up
	Os02g0803800	13.035	3.70436	4.3646e-05	yes	up
	Os01g0176100	3.244	1.69765	4.43543e-05	yes	up
	Os02g0504700	53.158	5.73223	4.44197e-05	yes	up
	Os04g0447700	2.511	1.32839	4.54411e-05	yes	up
	Os01g0259933	10.67	3.41548	4.57644e-05	yes	up
	Os06g0549600	51.868	5.69676	4.63606e-05	yes	up
	Os12g0444800	10.379	3.37562	4.72703e-05	yes	up
	Os01g0730700	5.166	2.36912	4.90713e-05	yes	up
	Os03g0860100	15.176	3.92374	4.92715e-05	yes	up
	Os11g0227000	2.038	1.02717	4.99022e-05	yes	up
	Os08g0197400	2.359	1.23789	5.0703e-05	yes	up
	Os04g0612700	3.682	1.88059	5.09903e-05	yes	up
	Os08g0107800	2.164	1.11391	5.22136e-05	yes	up
	Os07g0566800	6.95	2.79703	5.25673e-05	yes	up
	Os01g0955100	2.147	1.10242	5.50212e-05	yes	up
	Os09g0572000	67.806	6.08334	5.65802e-05	yes	up
	Os09g0442700	2.141	1.09855	5.70019e-05	yes	up
	Os02g0454500	2.719	1.44322	5.77748e-05	yes	up
	Os05g0148900	2.26	1.17634	6.0647e-05	yes	up
	Os05g0135400	30.642	4.93745	6.11264e-05	yes	up
	Os09g0551400	14.531	3.8611	6.29211e-05	yes	up
	Os01g0755500	2.123	1.08622	6.30434e-05	yes	up
	Os03g0319050	7.228	2.85355	6.35446e-05	yes	up
	Os04g0206600	8.179	3.03199	6.4951e-05	yes	up
	Os09g0502500	7.039	2.8153	6.5327e-05	yes	up
	Os09g0555150	3.482	1.79995	6.57389e-05	yes	up
	Os01g0186000	2.417	1.27298	6.58105e-05	yes	up
	Os04g0613500	2.646	1.40383	6.78017e-05	yes	up
	Os05g0458600	6.634	2.72996	7.1868e-05	yes	up
	Os06g0116400	7.35	2.87774	7.40346e-05	yes	up
	Os07g0417200	14.165	3.82424	7.62334e-05	yes	up
	Os01g0613800	3.058	1.61259	7.82036e-05	yes	up
	Os03g0579800	2.347	1.23104	7.91165e-05	yes	up
	Os08g0138200	5.79	2.53365	8.19523e-05	yes	up
	Os04g0614500	47.551	5.57141	8.38985e-05	yes	up
	Os03g0400700	3.533	1.82076	8.59179e-05	yes	up
	Os10g0452700	9.887	3.30547	8.65916e-05	yes	up
	Os03g0325400	3.196	1.67637	8.67883e-05	yes	up
	Os03g0777000	10.621	3.40882	8.83893e-05	yes	up
	Os02g0684000	2.897	1.53435	8.98029e-05	yes	up
	Os08g0502700	3.755	1.90896	9.06154e-05	yes	up
	Os01g0945100	10.176	3.34708	9.25405e-05	yes	up
	Os10g0527400	10.153	3.3439	9.41458e-05	yes	up
	Os05g0587600	2.161	1.11176	9.44881e-05	yes	up
	Os05g0529700	2.255	1.17296	9.51354e-05	yes	up
	Os03g0844900	3.307	1.72563	9.89721e-05	yes	up
	Os05g0217800	7.103	2.82842	9.93509e-05	yes	up
	Os07g0283050	8.826	3.14181	0.000102135	yes	up
	Os07g0418600	4.515	2.17473	0.000102799	yes	up
	Os02g0699000	2.152	1.10583	0.000105298	yes	up
	Os04g0344400	11.418	3.51328	0.000105774	yes	up
	Os05g0104600	7.817	2.96667	0.000110423	yes	up
	Os04g0510600	2.42	1.2749	0.000113892	yes	up
	Os01g0721200	59.661	5.89871	0.000114862	yes	up
	Os03g0114400	2.885	1.52874	0.000115488	yes	up
	Os02g0270200	63.057	5.97858	0.00011671	yes	up
	Os02g0208500	4.442	2.15108	0.000119071	yes	up
	Os07g0619500	2.2	1.13775	0.000123576	yes	up
	Os08g0431700	2.931	1.55152	0.000128574	yes	up
	Os02g0824100	7.226	2.85323	0.000134859	yes	up
	Os05g0470000	2.126	1.08835	0.000140773	yes	up
	Os07g0129900	44.151	5.46437	0.000141254	yes	up
	Os08g0526400	2.322	1.21546	0.000142187	yes	up
	Os04g0340300	9.088	3.18396	0.000143034	yes	up
	Os08g0203201	43.579	5.44554	0.000144745	yes	up
	Os01g0228901	2.418	1.27404	0.000145118	yes	up
	Os04g0178400	13.363	3.74016	0.000151316	yes	up
	Os11g0469900	9.693	3.27697	0.000155798	yes	up
	Os07g0467200	3.267	1.70801	0.000156032	yes	up
	Os01g0888800	6.169	2.62515	0.000158542	yes	up
	Os01g0218100	3.385	1.75907	0.000159281	yes	up
	Os03g0283500	2.166	1.11471	0.000159859	yes	up
	Os11g0141900	2.126	1.08811	0.000159919	yes	up
	Os01g0755550	3.028	1.59815	0.000160535	yes	up
	Os04g0499100	2.164	1.11387	0.000162768	yes	up
	Os03g0857900	2.152	1.10543	0.000164706	yes	up
	Os05g0112800	2.475	1.30752	0.000170783	yes	up
	Os08g0508500	3.034	1.60121	0.000173204	yes	up
	Os01g0176000	4.411	2.14123	0.000174488	yes	up
	Os01g0105700	2.048	1.03443	0.000174549	yes	up
	Os07g0459500	2.015	1.01095	0.000175237	yes	up
	Os05g0527000	10.622	3.40904	0.00017654	yes	up
	Os12g0274200	10.919	3.44882	0.000176777	yes	up
	Os03g0724700	3.885	1.9578	0.000178912	yes	up
	Os03g0182000	56.581	5.82226	0.000179775	yes	up
	Os04g0210250	2.312	1.20905	0.000181148	yes	up
	Os05g0313600	3.571	1.83635	0.000182832	yes	up
	Os12g0268100	55.115	5.78438	0.000186433	yes	up
	Os07g0413800	5.768	2.5281	0.000190118	yes	up
	Os04g0128001	41.903	5.38898	0.000193363	yes	up
	Os12g0127400	3.17	1.6645	0.00019354	yes	up
	Os05g0215066	9.356	3.22596	0.000202531	yes	up
	Os02g0824900	9.498	3.24758	0.000208592	yes	up
	Os11g0667000	5.874	2.55446	0.000210555	yes	up
	Os01g0136700	26.484	4.72703	0.000215302	yes	up
	Os08g0157850	57.366	5.84211	0.000223377	yes	up
	Os03g0361700	41.046	5.35916	0.000237318	yes	up
	Os01g0354700	2.705	1.43558	0.00024537	yes	up
	Os05g0197200	2.023	1.0163	0.000245972	yes	up
	Os09g0572450	53.416	5.73919	0.000249448	yes	up
	Os06g0306300	4.093	2.03319	0.00025747	yes	up
	Os03g0843400	2.139	1.09709	0.000259931	yes	up
	Os05g0221900	5.47	2.45155	0.000263711	yes	up
	Os04g0432300	7.415	2.89047	0.000264751	yes	up
	Os07g0419000	39.773	5.3137	0.000268125	yes	up
	Os10g0116800	3.503	1.80855	0.000283745	yes	up
	Os11g0210201	2.102	1.07182	0.000285936	yes	up
	Os12g0142900	3.739	1.90254	0.000287579	yes	up
	Os10g0520900	3.758	1.90999	0.000297931	yes	up
	Os04g0674800	34.906	5.12542	0.000303892	yes	up
	Os12g0221600	7.497	2.90631	0.000304871	yes	up
	Os07g0645900	54.805	5.77624	0.000308619	yes	up
	Os04g0597900	4.258	2.09013	0.000312509	yes	up
	Os04g0491100	3.337	1.73845	0.00031298	yes	up
	Os11g0181800	16.637	4.05628	0.00031855	yes	up
	Os06g0697200	2.58	1.3672	0.000324766	yes	up
	Os03g0263600	2.823	1.49727	0.000324766	yes	up
	Os07g0614000	4.947	2.30657	0.000326465	yes	up
	Os01g0302000	3.929	1.97429	0.000332911	yes	up
	Os10g0407200	2.846	1.50915	0.000333267	yes	up
	Os12g0154900	50.738	5.665	0.000334774	yes	up
	Os09g0547100	2.307	1.20599	0.000337165	yes	up
	Os07g0575700	3.968	1.98836	0.000343177	yes	up
	Os10g0525200	50.77	5.66591	0.00034538	yes	up
	Os07g0200500	4.519	2.17588	0.000346177	yes	up
	Os04g0662600	5.551	2.4727	0.000347172	yes	up
	Os03g0403600	3.98	1.99277	0.000351662	yes	up
	Os05g0219900	2.376	1.24848	0.000359708	yes	up
	Os03g0101300	2.165	1.11444	0.000360266	yes	up
	Os07g0541800	3.518	1.81461	0.000360685	yes	up
	Os05g0423400	2.593	1.37442	0.000362801	yes	up
	Os11g0226966	3.545	1.82577	0.000363153	yes	up
	Os08g0138100	15.493	3.95357	0.000368422	yes	up
	Os07g0130400	7.964	2.99353	0.00037006	yes	up
	Os03g0226300	5.721	2.51639	0.000374824	yes	up
	Os02g0712600	3.033	1.60094	0.000378398	yes	up
	Os06g0239700	2.025	1.01775	0.000378398	yes	up
	Os09g0454900	2.021	1.01533	0.000379824	yes	up
	Os10g0167401	2.123	1.08635	0.000391068	yes	up
	Os02g0610800	2.423	1.27703	0.000394784	yes	up
	Os07g0163900	2.011	1.00799	0.000395574	yes	up
	Os06g0323100	9.994	3.32106	0.00039861	yes	up
	Os05g0318166	2.852	1.51219	0.000399261	yes	up
	Os08g0538200	5.439	2.44336	0.000404923	yes	up
	Os06g0637400	36.785	5.20104	0.000415263	yes	up
	Os04g0412000	3.749	1.90647	0.000418768	yes	up
	Os05g0500600	2.349	1.23218	0.000422249	yes	up
	Os04g0675400	6.745	2.75381	0.00044157	yes	up
	Os01g0868900	3.671	1.87631	0.000446696	yes	up
	Os05g0179100	4.813	2.26693	0.00044973	yes	up
	Os01g0895000	16.934	4.08184	0.00046526	yes	up
	Os06g0215500	49.1	5.61765	0.000469811	yes	up
	Os03g0772600	2.388	1.25568	0.000469923	yes	up
	Os01g0776500	2.302	1.203	0.00047832	yes	up
	Os01g0128200	3.769	1.9141	0.000484713	yes	up
	Os02g0822600	2.005	1.00378	0.000498663	yes	up
	Os07g0124100	6.524	2.70582	0.000501547	yes	up
	Os11g0182100	2.054	1.03827	0.000514587	yes	up
	Os11g0213500	2.392	1.25847	0.000518593	yes	up
	Os06g0548200	2.674	1.41916	0.000524545	yes	up
	Os08g0130400	3.883	1.95731	0.000527249	yes	up
	Os11g0133800	10.022	3.32503	0.00053251	yes	up
	Os12g0514000	2.346	1.23014	0.000538213	yes	up
	Os06g0709000	2.259	1.17593	0.000547401	yes	up
	Os03g0100010	4.689	2.22937	0.000562521	yes	up
	Os02g0280200	2.429	1.2801	0.000563418	yes	up
	Os04g0344100	47.532	5.57081	0.000563998	yes	up
	Os05g0135450	14.818	3.88927	0.000569757	yes	up
	Os04g0581000	2.767	1.46808	0.00057059	yes	up
	Os06g0705901	3.869	1.95211	0.000585004	yes	up
	Os09g0304400	3.629	1.85966	0.000587913	yes	up
	Os03g0375300	2.77	1.47009	0.00062198	yes	up
	Os02g0120300	2.021	1.01471	0.000625475	yes	up
	Os12g0233200	2.901	1.53636	0.000628122	yes	up
	Os08g0512500	2.404	1.26545	0.000633327	yes	up
	Os02g0639300	8.709	3.12256	0.000646348	yes	up
	Os09g0482900	2.608	1.3831	0.000654097	yes	up
	Os06g0647100	2.481	1.31077	0.000668109	yes	up
	Os12g0211900	34.319	5.10092	0.000678905	yes	up
	Os05g0191700	3.219	1.68646	0.000685269	yes	up
	Os11g0625900	4.279	2.0973	0.000690234	yes	up
	Os10g0365800	3.989	1.99592	0.000691979	yes	up
	Os03g0753500	2.036	1.02546	0.000710833	yes	up
	Os01g0247500	21.247	4.40918	0.000713097	yes	up
	Os06g0718100	3.718	1.89455	0.000725294	yes	up
	Os09g0417600	2.75	1.45945	0.00076766	yes	up
	Os06g0141133	33.482	5.06532	0.00077325	yes	up
	Os02g0762100	2.451	1.29313	0.000781396	yes	up
	Os04g0636300	2.257	1.17438	0.000782322	yes	up
	Os01g0289100	44.925	5.48946	0.000789423	yes	up
	Os02g0616600	3.526	1.81815	0.000833274	yes	up
	Os03g0724600	4.402	2.13815	0.000838647	yes	up
	Os04g0618400	44.658	5.48084	0.000850699	yes	up
	Os01g0891700	6.001	2.58513	0.00088756	yes	up
	Os06g0255100	2.607	1.38256	0.000889947	yes	up
	Os03g0709100	2.291	1.1962	0.000896365	yes	up
	Os06g0670300	6.354	2.66775	0.000949506	yes	up
	Os01g0567400	2.744	1.45613	0.000950628	yes	up
	Os10g0521801	20.816	4.3796	0.000960386	yes	up
	Os02g0124650	3.424	1.77581	0.000974354	yes	up
	Os03g0349600	43.524	5.44372	0.00100603	yes	up
	Os01g0586800	11.17	3.48162	0.00102226	yes	up
	Os08g0546800	3.33	1.73551	0.0010283	yes	up
	Os12g0441300	43.321	5.437	0.00103445	yes	up
	Os11g0685400	43.66	5.44823	0.00106972	yes	up
	Os06g0507300	7.782	2.96023	0.00110753	yes	up
	Os12g0603800	3.884	1.95772	0.00111783	yes	up
	Os01g0374600	11.25	3.49182	0.0011249	yes	up
	Os12g0582666	2.813	1.49188	0.00114205	yes	up
	Os01g0549600	3.14	1.65095	0.00114581	yes	up
	Os07g0616800	10.896	3.44572	0.00115465	yes	up
	Os10g0503250	4.193	2.06808	0.00115465	yes	up
	Os12g0564100	20.688	4.37075	0.00117545	yes	up
	Os02g0167200	2.018	1.01277	0.001187	yes	up
	Os07g0663800	2.511	1.32815	0.00121055	yes	up
	Os02g0229600	5.461	2.44927	0.00123214	yes	up
	Os05g0465800	2.958	1.56486	0.00124849	yes	up
	Os04g0453450	48.035	5.58602	0.00125433	yes	up
	Os12g0256600	3.445	1.78469	0.00126163	yes	up
	Os12g0104900	30.545	4.93288	0.00126603	yes	up
	Os12g0639200	13.567	3.76199	0.00129063	yes	up
	Os08g0300501	42.686	5.41569	0.00132363	yes	up
	Os05g0157600	6.009	2.58713	0.00133245	yes	up
	Os08g0499000	4.094	2.03363	0.00133312	yes	up
	Os10g0552400	2.919	1.54539	0.00133562	yes	up
	Os02g0755900	2.388	1.25561	0.00135988	yes	up
	Os02g0740600	3.125	1.64368	0.00136468	yes	up
	Os02g0808800	19.517	4.28667	0.00137816	yes	up
	Os05g0143000	19.534	4.28793	0.00138032	yes	up
	Os12g0127100	2.041	1.02917	0.00138107	yes	up
	Os01g0214500	10.856	3.44036	0.00139494	yes	up
	Os04g0461000	3.562	1.83249	0.00140011	yes	up
	Os07g0572100	4.363	2.12535	0.00140037	yes	up
	Os04g0203600	4.858	2.28033	0.00140306	yes	up
	Os03g0319000	21.376	4.41794	0.00141756	yes	up
	Os05g0147150	2.223	1.15261	0.00144849	yes	up
	Os06g0671300	6.673	2.73844	0.00145829	yes	up
	Os02g0186800	3.521	1.8158	0.00146714	yes	up
	Os02g0621100	10.699	3.41944	0.00148829	yes	up
	Os10g0150300	2.115	1.08093	0.00148899	yes	up
	Os05g0127500	4.78	2.25713	0.00149315	yes	up
	Os09g0414900	2.75	1.45946	0.00151096	yes	up
	Os04g0422600	2.025	1.01802	0.00152651	yes	up
	Os01g0921100	2.099	1.06938	0.00153919	yes	up
	gene-atpA	3.47	1.79497	0.00156296	yes	up
	Os01g0957600	3.891	1.96001	0.00156394	yes	up
	Os02g0824600	2.554	1.35272	0.00156434	yes	up
	Os04g0204100	7.415	2.8904	0.00157346	yes	up
	Os03g0361600	40.316	5.33328	0.00157419	yes	up
	Os10g0134500	19.786	4.30643	0.00158004	yes	up
	Os05g0215000	19.22	4.26451	0.00158118	yes	up
	Os07g0536300	3.333	1.737	0.00159069	yes	up
	Os04g0126600	44.115	5.46319	0.00161403	yes	up
	Os01g0296700	2.372	1.24604	0.00161766	yes	up
	Os02g0575800	2.472	1.30584	0.00164453	yes	up
	Os05g0206100	2.311	1.20831	0.00165131	yes	up
	Os05g0367100	2.017	1.01237	0.00167354	yes	up
	Os07g0500951	6.616	2.7259	0.0016916	yes	up
	Os10g0558801	2.229	1.15637	0.00169526	yes	up
	Os01g0627600	2.012	1.00878	0.00170655	yes	up
	Os02g0817050	40.55	5.34164	0.0017307	yes	up
	Os03g0145600	3.55	1.82766	0.00176637	yes	up
	Os05g0205100	2.241	1.16424	0.00177018	yes	up
	Os08g0131000	2.483	1.31185	0.00177155	yes	up
	Os01g0735450	4.144	2.05106	0.00178072	yes	up
	Os03g0436500	4.389	2.13396	0.00179025	yes	up
	Os04g0667200	3.076	1.62113	0.00179498	yes	up
	Os11g0236200	4.381	2.1313	0.00185455	yes	up
	Os03g0846900	2.696	1.431	0.00187708	yes	up
	Os07g0105600	40.827	5.35145	0.00189172	yes	up
	Os03g0779000	2.574	1.3638	0.00190498	yes	up
	Os08g0390700	38.816	5.27856	0.00198532	yes	up
	Os08g0538100	3.016	1.59256	0.00199443	yes	up
	Os10g0462100	2.482	1.3117	0.00199791	yes	up
	Os10g0558850	18.989	4.24707	0.00203168	yes	up
	Os12g0582000	2.784	1.47722	0.00210885	yes	up
	Os07g0534600	4.005	2.00196	0.00211278	yes	up
	Os07g0192400	3.39	1.76126	0.00212456	yes	up
	Os02g0466900	2.512	1.32877	0.00212573	yes	up
	Os08g0385000	4.094	2.03344	0.00212598	yes	up
	Os01g0863500	2.185	1.12761	0.00213797	yes	up
	Os10g0444500	2.302	1.20293	0.00214186	yes	up
	Os03g0575200	9.985	3.3198	0.00215573	yes	up
	Os05g0582500	2.598	1.37745	0.00216057	yes	up
	Os09g0551100	27.626	4.78797	0.00218264	yes	up
	Os03g0129800	5.938	2.56987	0.00223971	yes	up
	Os02g0218700	5.462	2.44947	0.00226814	yes	up
	Os07g0416600	2.196	1.13509	0.00227261	yes	up
	Os01g0115900	2.359	1.2382	0.00228403	yes	up
	Os02g0623600	2.223	1.15248	0.00234754	yes	up
	Os11g0168600	2.433	1.28248	0.00235199	yes	up
	Os03g0747700	2.771	1.4704	0.00235879	yes	up
	Os02g0470000	2.284	1.19177	0.00241746	yes	up
	Os07g0630800	2.25	1.16982	0.00246445	yes	up
	Os07g0463500	6.155	2.62178	0.0024678	yes	up
	Os02g0290900	6.399	2.67786	0.00247248	yes	up
	Os02g0617600	3.372	1.75366	0.00248393	yes	up
	Os08g0504000	2.902	1.53703	0.00248547	yes	up
	Os01g0753300	4.461	2.15741	0.00250537	yes	up
	Os12g0160300	2.405	1.26614	0.00252431	yes	up
	Os02g0218800	2.026	1.01876	0.00254583	yes	up
	Os11g0686100	6.247	2.64309	0.00257699	yes	up
	Os05g0560100	2.491	1.31663	0.00267013	yes	up
	Os09g0364400	4.639	2.21367	0.00268122	yes	up
	Os05g0250000	17.601	4.13759	0.00268637	yes	up
	Os03g0823000	3.081	1.62341	0.00273121	yes	up
	Os12g0108600	2.262	1.17741	0.00275738	yes	up
	Os12g0123800	18.71	4.22572	0.0027852	yes	up
	Os01g0670500	2.117	1.08184	0.0028026	yes	up
	Os11g0116500	2.016	1.01142	0.0028368	yes	up
	Os07g0643700	6.275	2.64969	0.00283955	yes	up
	Os09g0527500	8.144	3.02575	0.00290869	yes	up
	Os05g0493400	2.151	1.10534	0.00295903	yes	up
	Os12g0488600	3.046	1.60711	0.00298522	yes	up
	Os01g0136450	7.152	2.83838	0.00299482	yes	up
	Os01g0871000	37.079	5.21252	0.00300179	yes	up
	Os04g0121800	6.132	2.61644	0.00300753	yes	up
	Os01g0864500	2.165	1.11456	0.00302255	yes	up
	Os01g0859300	7.326	2.87302	0.00302424	yes	up
	Os11g0502700	2.034	1.024	0.00308173	yes	up
	Os05g0521900	2.009	1.00633	0.00308885	yes	up
	Os01g0848300	2.032	1.02318	0.00309713	yes	up
	Os03g0643611	4.143	2.0507	0.00315342	yes	up
	Os02g0240100	2.139	1.09721	0.00318371	yes	up
	Os05g0560500	2.866	1.51889	0.00323186	yes	up
	Os09g0373800	37.307	5.22137	0.00323322	yes	up
	Os08g0555800	2.205	1.14054	0.0032904	yes	up
	Os04g0591000	2.129	1.0899	0.00330457	yes	up
	Os03g0335200	4.1	2.03552	0.00331401	yes	up
	Os05g0535800	2.127	1.08913	0.0033157	yes	up
	Os10g0400200	2.75	1.45961	0.00332335	yes	up
	Os03g0195100	3.69	1.88344	0.00334671	yes	up
	Os12g0154700	36.079	5.17309	0.00335667	yes	up
	Os01g0137200	17.285	4.11143	0.00336266	yes	up
	Os04g0690600	3.991	1.99667	0.00336771	yes	up
	Os04g0651600	6.877	2.78184	0.00340952	yes	up
	Os05g0560200	2.004	1.00296	0.00342452	yes	up
	Os02g0221100	16.621	4.05496	0.00344699	yes	up
	Os01g0864200	16.928	4.08131	0.00348009	yes	up
	Os03g0206300	2.151	1.10478	0.00351729	yes	up
	Os03g0131950	12.672	3.66357	0.00352666	yes	up
	Os09g0483100	3.974	1.99071	0.00352829	yes	up
	Os02g0550650	12.563	3.65106	0.00355406	yes	up
	Os11g0608300	11.413	3.5126	0.00359224	yes	up
	Os12g0102900	2.229	1.15611	0.0036752	yes	up
	Os08g0496600	2.046	1.03292	0.00367756	yes	up
	Os02g0591500	2.253	1.17212	0.00374256	yes	up
	Os04g0104350	35.541	5.15143	0.00379783	yes	up
	Os06g0570900	25.517	4.67337	0.00380742	yes	up
	Os01g0347600	9.431	3.23741	0.00382216	yes	up
	Os03g0187800	2.878	1.52513	0.00396297	yes	up
	Os03g0829200	3.469	1.79458	0.00396433	yes	up
	Os10g0528651	16.301	4.02692	0.00403676	yes	up
	Os01g0648500	2.497	1.3204	0.00403824	yes	up
	Os04g0412225	2.188	1.12966	0.00411108	yes	up
	Os06g0145600	35.303	5.14173	0.00411967	yes	up
	Os01g0623000	2.927	1.54931	0.00413005	yes	up
	Os03g0342100	7.825	2.96809	0.00413887	yes	up
	Os04g0128700	15.861	3.98741	0.00418535	yes	up
	Os10g0366400	3.672	1.87673	0.0042	yes	up
	Os03g0795200	2.232	1.15862	0.00424937	yes	up
	Os11g0379251	16.309	4.02755	0.0042628	yes	up
	Os02g0168700	2.765	1.46717	0.00428037	yes	up
	Os02g0191200	3.246	1.69877	0.00435332	yes	up
	Os03g0756500	2.083	1.05864	0.00440809	yes	up
	Os07g0174766	8.879	3.15041	0.004413	yes	up
	Os07g0133100	9.065	3.18034	0.00442338	yes	up
	Os04g0633800	3.674	1.8775	0.00445972	yes	up
	Os04g0450000	2.099	1.06984	0.00446296	yes	up
	Os11g0227700	34.071	5.09049	0.0045141	yes	up
	Os07g0158300	2.534	1.34122	0.00452126	yes	up
	Os06g0472350	3.087	1.62607	0.00453213	yes	up
	Os07g0590100	5.143	2.3626	0.00463548	yes	up
	Os02g0815200	4.811	2.26637	0.00467025	yes	up
	Os08g0398300	2.066	1.04665	0.00481026	yes	up
	Os04g0570500	2.105	1.0737	0.00481071	yes	up
	Os07g0630400	12.637	3.65962	0.00483389	yes	up
	Os09g0502600	2.048	1.03417	0.00484752	yes	up
	Os11g0691500	15.976	3.99783	0.00487295	yes	up
	Os01g0267300	3.234	1.6935	0.00491992	yes	up
	Os01g0706600	2.793	1.48162	0.00499593	yes	up
	Os06g0216300	16.441	4.03922	0.0050236	yes	up
	Os04g0666800	3.295	1.72044	0.00502484	yes	up
	Os07g0124400	3.334	1.73719	0.00505256	yes	up
	Os02g0747900	2.042	1.03009	0.00513234	yes	up
	Os02g0156633	2.744	1.45606	0.00523156	yes	up
	Os04g0379700	4.643	2.21518	0.005255	yes	up
	Os04g0107650	4.078	2.02798	0.00526791	yes	up
	Os09g0518600	2.302	1.20285	0.0052818	yes	up
	Os02g0830000	2.122	1.08517	0.00528451	yes	up
	Os01g0756900	2.213	1.1462	0.00531573	yes	up
	Os04g0468600	3.031	1.59975	0.00538405	yes	up
	Os04g0630400	11.059	3.46715	0.00539962	yes	up
	Os12g0133850	2.63	1.39485	0.00544632	yes	up
	Os07g0105200	32.766	5.03414	0.00553658	yes	up
	Os01g0854500	2.293	1.19743	0.00553734	yes	up
	Os04g0561200	15.971	3.99738	0.00557268	yes	up
	Os05g0583200	2.238	1.16195	0.00560622	yes	up
	Os01g0783100	2.278	1.18746	0.00564308	yes	up
	Os06g0698812	15.603	3.96374	0.00565756	yes	up
	Os11g0495950	33.036	5.04596	0.00567538	yes	up
	Os08g0551900	9.167	3.19639	0.0056854	yes	up
	Os09g0306632	2.229	1.15615	0.00572103	yes	up
	Os01g0913600	2.056	1.04017	0.00579667	yes	up
	Os01g0752500	3.143	1.65215	0.00589551	yes	up
	Os06g0229800	2.514	1.33004	0.00589551	yes	up
	Os03g0671800	2.237	1.16179	0.00603554	yes	up
	Os01g0187600	15.668	3.96972	0.00603791	yes	up
	Os01g0866400	2.847	1.50935	0.00607019	yes	up
	Os03g0642900	2.843	1.50727	0.00611987	yes	up
	Os01g0784200	2.451	1.29357	0.00621192	yes	up
	Os12g0639500	11.026	3.46287	0.00623306	yes	up
	Os11g0593900	3.482	1.80005	0.00628497	yes	up
	Os06g0569900	9.139	3.19196	0.00629974	yes	up
	Os10g0530600	32.466	5.02086	0.00630287	yes	up
	Os01g0654650	2.23	1.15679	0.00633889	yes	up
	Os03g0596700	3.241	1.69654	0.00643219	yes	up
	Os08g0507702	3.97	1.98908	0.00665407	yes	up
	Os04g0457100	31.399	4.97263	0.00667329	yes	up
	Os02g0808100	11.359	3.50574	0.00667491	yes	up
	Os10g0491400	31.367	4.97115	0.00670125	yes	up
	Os01g0248701	2.129	1.08988	0.00672141	yes	up
	Os03g0267300	3.941	1.97873	0.00679051	yes	up
	Os07g0120500	5.929	2.5678	0.00681774	yes	up
	Os03g0178200	4.082	2.02926	0.00687668	yes	up
	Os08g0369800	14.641	3.87191	0.00692453	yes	up
	Os03g0682100	31.197	4.96333	0.00700789	yes	up
	Os10g0490900	2.343	1.22837	0.00702376	yes	up
	Os03g0283200	3.416	1.77248	0.00711567	yes	up
	Os03g0390900	2.084	1.05952	0.00715738	yes	up
	Os06g0249350	10.482	3.38991	0.00727691	yes	up
	Os05g0527700	2.265	1.1798	0.00729453	yes	up
	Os01g0608900	6.285	2.65201	0.00733822	yes	up
	Os10g0395400	2.946	1.55873	0.00734225	yes	up
	Os01g0838600	33.896	5.08305	0.00741945	yes	up
	Os09g0425500	2.214	1.14675	0.00756218	yes	up
	Os04g0386300	2.156	1.10812	0.00760433	yes	up
	Os03g0734200	3.581	1.84043	0.00770317	yes	up
	Os08g0165800	3.013	1.59109	0.00770902	yes	up
	Os07g0262800	2.971	1.57087	0.00783166	yes	up
	Os02g0632800	4.255	2.08927	0.00788714	yes	up
	Os05g0457300	7.684	2.94188	0.00792477	yes	up
	Os12g0420200	31.127	4.96009	0.00800376	yes	up
	Os01g0260000	3.445	1.78449	0.00800543	yes	up
	Os06g0143500	2.254	1.17259	0.0080208	yes	up
	Os11g0650700	21.387	4.41866	0.00804081	yes	up
	Os11g0649900	21.387	4.41866	0.00804081	yes	up
	Os12g0443000	9.983	3.31948	0.00825396	yes	up
	Os01g0601625	5.053	2.33711	0.00832352	yes	up
	Os11g0615750	2.203	1.13928	0.00841485	yes	up
	Os11g0209502	2.376	1.24823	0.00846044	yes	up
	Os04g0462400	3.604	1.84972	0.00849313	yes	up
	Os01g0571166	2.828	1.5	0.00865906	yes	up
	Os05g0467400	2.378	1.24951	0.00870649	yes	up
	Os06g0121400	4.465	2.15866	0.00883625	yes	up
	Os02g0770500	3.416	1.77236	0.00897063	yes	up
	Os12g0242100	21.25	4.40941	0.0089835	yes	up
	Os01g0707500	3.649	1.86764	0.00901593	yes	up
	Os09g0460700	14.17	3.82473	0.00901745	yes	up
	Os03g0757750	3.315	1.72903	0.00913164	yes	up
	Os01g0702450	2.375	1.24762	0.00920388	yes	up
	Os11g0687200	2.858	1.51514	0.00922766	yes	up
	Os06g0673500	2.308	1.20636	0.00925099	yes	up
	Os05g0528701	2.232	1.15814	0.00931249	yes	up
	Os08g0536200	8.275	3.04879	0.00932545	yes	up
	Os03g0109650	29.726	4.89365	0.00939415	yes	up
	Os01g0971700	2.099	1.06961	0.009431	yes	up
	Os03g0326100	2.941	1.5565	0.0094733	yes	up
	Os03g0194600	14.708	3.87852	0.00951965	yes	up
	Os07g0570550	10.442	3.38428	0.00960977	yes	up
	Os08g0425500	4.176	2.06206	0.00971729	yes	up
	Os01g0280500	3.738	1.9023	0.00977861	yes	up
	Os07g0537550	5.321	2.4116	0.00990528	yes	up
	Os06g0232700	2.888	1.5301	0.00998238	yes	up
	Os07g0586100	8.234	3.04156	0.00998413	yes	up
	Os06g0645600	2.902	1.5371	0.0101225	yes	up
	Os05g0447540	30.139	4.91355	0.0101402	yes	up
	Os07g0250501	3.538	1.82299	0.0103869	yes	up
	Os01g0652700	10.561	3.40071	0.0105215	yes	up
	Os01g0138300	2.839	1.50532	0.0107067	yes	up
	Os04g0446000	3.439	1.7819	0.0107167	yes	up
	Os11g0601600	29.422	4.87882	0.0107448	yes	up
	Os06g0217700	3.085	1.62523	0.0108126	yes	up
	Os07g0123800	4.775	2.25544	0.0109916	yes	up
	Os02g0615500	28.327	4.82409	0.0113951	yes	up
	Os04g0288500	28.327	4.82409	0.0113951	yes	up
	Os12g0140300	2.163	1.11289	0.0113991	yes	up
	Os01g0518400	3.471	1.79543	0.0117912	yes	up
	Os11g0109600	2.759	1.46401	0.0118318	yes	up
	Os02g0576600	20.53	4.35968	0.011901	yes	up
	Os05g0513100	12.956	3.6955	0.0119858	yes	up
	Os06g0274950	6.821	2.77007	0.0119952	yes	up
	Os01g0175850	4.087	2.03093	0.0123403	yes	up
	Os07g0520200	4.557	2.18823	0.0124037	yes	up
	Os07g0523400	2.046	1.03273	0.0124518	yes	up
	Os02g0575200	6.411	2.68062	0.0124561	yes	up
	Os06g0121650	4.529	2.17911	0.0124583	yes	up
	Os06g0121300	4.529	2.17911	0.0124583	yes	up
	Os07g0167700	2.687	1.42578	0.0124725	yes	up
	Os04g0640300	2.515	1.33059	0.0124991	yes	up
	Os12g0437800	9.584	3.26068	0.0126196	yes	up
	Os06g0673700	2.14	1.09753	0.0126967	yes	up
	Os02g0218600	2.879	1.52569	0.0127246	yes	up
	Os11g0237300	4.126	2.04467	0.0127372	yes	up
	Os11g0201900	28.188	4.81701	0.0128041	yes	up
	Os05g0125350	13.595	3.76501	0.0128558	yes	up
	Os09g0441100	10.088	3.33451	0.0129121	yes	up
	Os01g0864300	28.255	4.82044	0.0129121	yes	up
	Os10g0548750	6.859	2.77797	0.0129303	yes	up
	Os09g0514200	2.408	1.26759	0.0129303	yes	up
	Os07g0127700	30.205	4.91671	0.0129404	yes	up
	Os09g0400600	13.17	3.71918	0.0129866	yes	up
	Os01g0176050	4.002	2.00079	0.0130623	yes	up
	Os11g0528500	2.946	1.55898	0.013147	yes	up
	Os02g0511100	7.609	2.92775	0.013192	yes	up
	Os04g0446700	2.33	1.22031	0.0133455	yes	up
	Os05g0125400	19.223	4.26474	0.0135574	yes	up
	Os03g0804900	2.87	1.52123	0.0141186	yes	up
	Os04g0667400	2.789	1.47989	0.0141302	yes	up
	Os07g0664600	2.796	1.48357	0.0142939	yes	up
	Os03g0312300	14.049	3.81237	0.0143746	yes	up
	Os05g0248200	9.796	3.29218	0.0144286	yes	up
	Os03g0178500	2.622	1.39043	0.0145308	yes	up
	Os05g0469812	5.518	2.46411	0.0146095	yes	up
	Os05g0490600	3.874	1.95388	0.0146886	yes	up
	Os10g0487500	2.116	1.08115	0.0148078	yes	up
	Os12g0155000	26.72	4.73986	0.0154471	yes	up
	Os05g0136100	2.206	1.14116	0.0155544	yes	up
	Os08g0337300	9.266	3.21191	0.0157358	yes	up
	Os01g0561600	3.397	1.76442	0.0157998	yes	up
	Os03g0192900	6.13	2.61581	0.0160367	yes	up
	Os09g0130700	3.864	1.94999	0.0160749	yes	up
	Os02g0464900	2.258	1.17479	0.0161023	yes	up
	Os09g0571100	2.54	1.34472	0.0161758	yes	up
	Os03g0432000	3.981	1.99327	0.0162114	yes	up
	Os01g0376600	6.422	2.68294	0.0164297	yes	up
	Os07g0120800	2.538	1.34379	0.0164568	yes	up
	Os09g0555400	2.445	1.28968	0.0164743	yes	up
	Os03g0306700	27.814	4.79774	0.0164763	yes	up
	Os12g0190400	5.677	2.50501	0.0165423	yes	up
	Os01g0303300	2.108	1.0759	0.0166436	yes	up
	Os09g0503000	2.466	1.30197	0.0166688	yes	up
	Os08g0102050	6.077	2.60331	0.0168752	yes	up
	Os04g0689300	12.762	3.67378	0.0169329	yes	up
	Os09g0463232	2.107	1.07515	0.0169849	yes	up
	Os03g0287400	12.592	3.6544	0.0173873	yes	up
	Os04g0554600	4.659	2.21996	0.0177929	yes	up
	Os11g0175450	27.709	4.79227	0.0178493	yes	up
	Os02g0779300	11.998	3.58476	0.0179207	yes	up
	Os12g0432600	2.562	1.35735	0.0179642	yes	up
	Os03g0622600	2.349	1.23217	0.0180048	yes	up
	Os12g0506500	6.485	2.69721	0.0180374	yes	up
	Os09g0260200	27.774	4.79565	0.0180485	yes	up
	Os07g0119800	11.759	3.55573	0.0181938	yes	up
	Os06g0211600	3.042	1.60497	0.0182746	yes	up
	Os07g0283125	26.514	4.7287	0.0183149	yes	up
	Os01g0831250	17.664	4.1427	0.0189422	yes	up
	Os06g0296750	7.415	2.89049	0.0190413	yes	up
	Os04g0558200	3.818	1.93274	0.0190865	yes	up
	Os03g0412400	4.018	2.00653	0.0191369	yes	up
	Os09g0565300	2.332	1.22178	0.0191539	yes	up
	Os01g0337900	17.545	4.13298	0.0194996	yes	up
	Os06g0681200	3.418	1.77308	0.0195979	yes	up
	Os03g0353900	8.664	3.1151	0.0196036	yes	up
	Os10g0485800	25.453	4.66977	0.0196846	yes	up
	Os06g0699800	5.085	2.34616	0.0197198	yes	up
	Os04g0639000	2.151	1.10514	0.0197365	yes	up
	Os12g0141000	2.139	1.0967	0.0197366	yes	up
	Os06g0492800	2.597	1.37679	0.0198864	yes	up
	Os07g0132600	2.513	1.32929	0.0199219	yes	up
	Os03g0440200	2.24	1.16378	0.0202762	yes	up
	Os07g0511100	25.321	4.66227	0.0205942	yes	up
	Os03g0259500	8.69	3.11929	0.0206387	yes	up
	Os07g0638801	6.762	2.7574	0.0206504	yes	up
	Os06g0693025	5.003	2.32268	0.0207303	yes	up
	Os06g0690200	4.216	2.07603	0.0207318	yes	up
	Os06g0134750	25.182	4.65434	0.0210163	yes	up
	Os08g0496400	2.4	1.26322	0.0210181	yes	up
	Os04g0366000	2.76	1.46458	0.0211095	yes	up
	Os01g0748500	2.082	1.05812	0.0213122	yes	up
	Os01g0240700	2.568	1.36039	0.0213817	yes	up
	Os06g0228900	2.838	1.50467	0.0214458	yes	up
	Os07g0536966	11.782	3.55846	0.0216097	yes	up
	Os07g0575600	3.24	1.69617	0.0216541	yes	up
	Os04g0639200	2.102	1.07145	0.0218409	yes	up
	Os02g0811000	2.207	1.14206	0.0219788	yes	up
	Os08g0189700	6.902	2.78694	0.0219888	yes	up
	Os01g0351100	2.033	1.02388	0.0221387	yes	up
	Os12g0431700	2.999	1.58446	0.0221395	yes	up
	Os04g0578300	17.458	4.12582	0.0222448	yes	up
	Os06g0145200	2.207	1.14227	0.0227962	yes	up
	Os06g0689483	2.837	1.50429	0.0230247	yes	up
	Os04g0639300	2.22	1.15033	0.0232915	yes	up
	Os04g0517700	16.925	4.08108	0.0233966	yes	up
	Os08g0235400	2.813	1.49213	0.0234198	yes	up
	Os07g0416900	2.889	1.53062	0.0236802	yes	up
	Os03g0120800	2.25	1.16962	0.0238069	yes	up
	Os01g0945200	3.974	1.99071	0.0238078	yes	up
	Os09g0567201	5.952	2.57341	0.0239869	yes	up
	Os11g0594600	2.007	1.00497	0.0241254	yes	up
	Os05g0250600	3.578	1.83918	0.0241458	yes	up
	Os05g0337400	2.019	1.01395	0.0243323	yes	up
	Os06g0360500	16.959	4.08399	0.024518	yes	up
	Os12g0490100	2.374	1.24715	0.0245888	yes	up
	Os06g0239200	16.774	4.06817	0.0247522	yes	up
	Os07g0129300	3.291	1.71851	0.0248386	yes	up
	Os11g0668650	11.495	3.52293	0.02501	yes	up
	Os04g0518600	23.985	4.58405	0.025059	yes	up
	Os01g0198900	3.216	1.68543	0.0252228	yes	up
	Os01g0695300	2.808	1.48935	0.0252418	yes	up
	Os09g0562600	2.465	1.30168	0.0253705	yes	up
	Os03g0406250	2.083	1.0587	0.0255257	yes	up
	Os03g0832800	11.603	3.53648	0.0255368	yes	up
	Os03g0794200	2.514	1.32977	0.0256067	yes	up
	Os01g0678400	2.809	1.49012	0.025785	yes	up
	Os08g0543100	4.153	2.05428	0.0257982	yes	up
	Os10g0323900	16.843	4.07404	0.0259942	yes	up
	Os08g0534200	2.202	1.13894	0.0260343	yes	up
	Os04g0167800	5.93	2.56801	0.0261544	yes	up
	Os06g0200700	23.988	4.58422	0.0263993	yes	up
	Os03g0584500	23.988	4.58422	0.0263993	yes	up
	Os10g0558200	2.096	1.06747	0.0265572	yes	up
	Os01g0935200	2.07	1.04943	0.0269408	yes	up
	Os01g0592500	24.191	4.5964	0.0271345	yes	up
	Os01g0602500	23.983	4.58396	0.0271895	yes	up
	Os07g0250100	23.679	4.56555	0.0272593	yes	up
	Os07g0534500	23.679	4.56555	0.0272593	yes	up
	Os02g0536500	2.077	1.05458	0.0273224	yes	up
	Os02g0125566	17.137	4.09903	0.0274647	yes	up
	Os11g0233000	4.297	2.10346	0.0275869	yes	up
	Os01g0373700	16.053	4.00475	0.0276916	yes	up
	Os01g0148000	159.562	7.31797	0.0278066	yes	up
	Os02g0564600	10.972	3.45581	0.0278267	yes	up
	Os03g0823301	16.637	4.0563	0.0278345	yes	up
	Os02g0518600	3.218	1.68601	0.0282724	yes	up
	Os06g0707000	10.854	3.4402	0.028765	yes	up
	Os06g0299300	11.602	3.53631	0.0291276	yes	up
	Os05g0107000	2.69	1.4276	0.0292075	yes	up
	Os03g0720500	2.016	1.01174	0.0292106	yes	up
	Os12g0216000	10.795	3.43223	0.0292764	yes	up
	Os02g0787600	2.127	1.089	0.0293977	yes	up
	Os02g0153500	7.961	2.99295	0.0294707	yes	up
	Os01g0896350	6.01	2.58744	0.0295549	yes	up
	Os04g0370100	2.455	1.29546	0.0295828	yes	up
	Os03g0369700	2.358	1.23764	0.0296337	yes	up
[truncated: 109 more rows]

## Sheet: Table S2
	Table S2. The down-regulated genes in "H vs L"
	Gene_id	FC(L/H)	Log2FC(L/H)	Padjust	Significant	Regulate
	Os02g0530100	0.319	-1.6474	0	yes	down
	Os03g0737000	0.41	-1.28784	0	yes	down
	Os08g0157600	0.298	-1.74894	0	yes	down
	Os02g0161900	0.3	-1.73793	0	yes	down
	Os05g0128200	0.372	-1.42736	0	yes	down
	Os05g0405000	0.201	-2.31316	0	yes	down
	Os06g0246000	0.27	-1.88941	0	yes	down
	Os03g0183000	0.253	-1.98483	0	yes	down
	Os11g0139700	0.231	-2.11347	0	yes	down
	Os01g0910500	0.063	-3.98354	0	yes	down
	Os01g0882800	0.195	-2.35578	0	yes	down
	Os07g0683900	0.425	-1.2336	0	yes	down
	Os06g0633800	0.323	-1.63216	0	yes	down
	Os02g0300700	0.315	-1.66439	0	yes	down
	Os04g0233400	0.29	-1.78716	0	yes	down
	Os08g0237000	0.417	-1.26253	0	yes	down
	Os06g0552900	0.109	-3.19193	0	yes	down
	Os06g0612800	0.372	-1.42801	0	yes	down
	Os06g0556000	0.216	-2.20938	0	yes	down
	Os02g0465900	0.315	-1.66468	0	yes	down
	Os12g0516200	0.223	-2.16288	0	yes	down
	Os12g0516000	0.056	-4.15358	0	yes	down
	Os12g0515800	0.114	-3.12887	0	yes	down
	Os08g0374000	0.312	-1.6816	0	yes	down
	Os06g0676000	0.27	-1.89135	0	yes	down
	Os08g0409100	0.252	-1.98677	0	yes	down
	Os02g0141100	0.333	-1.58471	0	yes	down
	Os03g0158500	0.453	-1.14327	0	yes	down
	Os03g0791800	0.426	-1.23182	0	yes	down
	Os04g0530500	0.201	-2.31624	0	yes	down
	Os02g0653900	0.284	-1.81838	0	yes	down
	Os08g0452900	0.072	-3.78729	0	yes	down
	Os04g0667800	0.367	-1.44586	0	yes	down
	Os02g0662000	0.155	-2.68944	0	yes	down
	Os01g0368900	0.077	-3.70481	0	yes	down
	Os10g0210500	0.14	-2.83189	0	yes	down
	Os11g0671000	0.208	-2.26642	0	yes	down
	Os11g0703900	0.288	-1.79661	0	yes	down
	Os03g0223400	0.401	-1.31775	0	yes	down
	Os04g0684800	0.173	-2.53513	0	yes	down
	Os05g0578600	0.254	-1.97847	0	yes	down
	Os04g0679400	0.228	-2.13573	0	yes	down
	Os12g0145100	0.267	-1.90665	0	yes	down
	Os08g0504700	0.317	-1.65765	0	yes	down
	Os03g0388900	0.236	-2.08057	0	yes	down
	Os04g0457300	0.299	-1.73993	7.49024e-304	yes	down
	Os12g0181600	0.309	-1.69605	8.12468e-304	yes	down
	Os01g0739500	0.211	-2.24806	3.15741e-302	yes	down
	Os11g0660500	0.428	-1.22548	2.63653e-298	yes	down
	Os07g0680600	0.221	-2.177	1.07068e-297	yes	down
	Os07g0684000	0.379	-1.40151	5.08642e-286	yes	down
	Os09g0306400	0.377	-1.40551	1.14681e-283	yes	down
	Os03g0405500	0.446	-1.16588	1.66227e-283	yes	down
	Os08g0130100	0.078	-3.6873	7.79729e-283	yes	down
	Os08g0162800	0.394	-1.34545	2.56003e-282	yes	down
	Os07g0583600	0.279	-1.84161	2.20033e-274	yes	down
	Os11g0147800	0.442	-1.17763	2.03938e-272	yes	down
	Os02g0689900	0.294	-1.7644	1.44607e-271	yes	down
	Os07g0432201	0.339	-1.56202	3.86588e-271	yes	down
	Os01g0871200	0.413	-1.27602	8.14994e-271	yes	down
	Os01g0110100	0.209	-2.25913	1.471e-270	yes	down
	Os05g0454500	0.16	-2.64824	6.40648e-269	yes	down
	Os06g0210000	0.255	-1.97112	1.18424e-267	yes	down
	Os03g0719800	0.495	-1.01534	2.29298e-266	yes	down
	Os08g0447000	0.436	-1.19622	3.59944e-262	yes	down
	Os10g0547500	0.312	-1.67962	6.58968e-261	yes	down
	Os07g0429700	0.416	-1.26524	8.53294e-255	yes	down
	Os06g0133000	0.404	-1.30921	4.41611e-251	yes	down
	Os03g0299600	0.369	-1.43871	1.32861e-250	yes	down
	Os06g0142200	0.227	-2.14107	2.75576e-250	yes	down
	Os12g0623500	0.456	-1.13371	5.54233e-250	yes	down
	Os03g0402800	0.386	-1.3721	3.29773e-244	yes	down
	Os09g0397300	0.4	-1.32029	5.09419e-243	yes	down
	Os03g0289800	0.171	-2.54907	5.41204e-242	yes	down
	Os09g0486500	0.324	-1.62498	9.68652e-242	yes	down
	Os01g0699500	0.301	-1.73441	2.01877e-236	yes	down
	Os04g0533300	0.352	-1.50799	3.31544e-235	yes	down
	Os07g0432333	0.321	-1.64053	8.29909e-235	yes	down
	Os02g0730000	0.366	-1.44861	2.96495e-233	yes	down
	Os01g0582600	0.408	-1.29308	6.79097e-232	yes	down
	Os05g0579600	0.237	-2.07537	2.52098e-230	yes	down
	Os08g0474000	0.053	-4.23894	1.62763e-229	yes	down
	Os02g0132500	0.366	-1.44906	2.60182e-226	yes	down
	Os12g0428000	0.037	-4.77542	1.15943e-223	yes	down
	Os05g0460200	0.479	-1.06294	1.17108e-223	yes	down
	Os03g0764100	0.393	-1.34703	1.38386e-222	yes	down
	Os11g0655900	0.033	-4.90787	2.61845e-222	yes	down
	Os06g0683400	0.389	-1.36336	6.30595e-220	yes	down
	Os02g0620600	0.197	-2.346	2.60132e-219	yes	down
	Os05g0554000	0.203	-2.30112	3.14918e-219	yes	down
	Os05g0497300	0.451	-1.14763	8.84441e-219	yes	down
	Os02g0120600	0.431	-1.21496	1.1005e-218	yes	down
	Os01g0384800	0.339	-1.5621	1.37359e-217	yes	down
	Os04g0598000	0.401	-1.31954	2.13606e-206	yes	down
	Os09g0458900	0.406	-1.29878	1.85204e-205	yes	down
	Os04g0610400	0.333	-1.58714	4.47441e-205	yes	down
	Os03g0134500	0.323	-1.63237	1.04746e-204	yes	down
	Os12g0255200	0.305	-1.71344	3.23727e-198	yes	down
	Os04g0669200	0.336	-1.5721	3.14767e-197	yes	down
	Os02g0181300	0.349	-1.51772	6.7857e-197	yes	down
	Os06g0255400	0.352	-1.50592	9.25247e-197	yes	down
	Os05g0113400	0.482	-1.0541	1.6836e-195	yes	down
	Os01g0801901	0.236	-2.08612	6.62654e-195	yes	down
	Os11g0151400	0.123	-3.01954	1.1718e-190	yes	down
	Os01g0681600	0.448	-1.15762	2.10504e-190	yes	down
	Os04g0684900	0.387	-1.36998	5.07595e-189	yes	down
	Os03g0141200	0.204	-2.2964	1.36968e-188	yes	down
	Os01g0254100	0.492	-1.02268	5.10831e-187	yes	down
	Os03g0170900	0.418	-1.25726	6.35838e-187	yes	down
	Os05g0524100	0.345	-1.5373	1.7619e-184	yes	down
	Os03g0445700	0.352	-1.50787	1.55402e-182	yes	down
	Os03g0815100	0.426	-1.23054	2.62233e-182	yes	down
	Os03g0241900	0.281	-1.83171	2.5391e-181	yes	down
	Os06g0228200	0.405	-1.30468	5.60921e-181	yes	down
	Os01g0755700	0.215	-2.22048	4.4357e-179	yes	down
	Os01g0747300	0.181	-2.46293	5.78897e-178	yes	down
	Os09g0420800	0.478	-1.06405	2.52603e-177	yes	down
	Os02g0683900	0.178	-2.49196	1.08869e-175	yes	down
	Os09g0287000	0.151	-2.7278	2.1894e-175	yes	down
	Os07g0115300	0.302	-1.72717	3.13139e-174	yes	down
	Os05g0476700	0.392	-1.35146	3.5718e-173	yes	down
	Os04g0119500	0.431	-1.21431	3.45163e-172	yes	down
	Os03g0351300	0.196	-2.35322	6.06631e-171	yes	down
	Os04g0301500	0.033	-4.90827	2.61056e-170	yes	down
	Os05g0445000	0.283	-1.82153	1.78221e-167	yes	down
	Os03g0649000	0.48	-1.05868	1.99993e-166	yes	down
	Os03g0203200	0.337	-1.56795	4.58787e-166	yes	down
	Os10g0562100	0.431	-1.21533	4.96571e-165	yes	down
	Os10g0456800	0.389	-1.36059	1.40521e-161	yes	down
	Os03g0741100	0.211	-2.24459	1.58814e-161	yes	down
	Os04g0507950	0.325	-1.62275	1.72677e-161	yes	down
	Os01g0749400	0.466	-1.1018	2.47266e-161	yes	down
	Os02g0726300	0.304	-1.71594	4.17028e-161	yes	down
	Os07g0677300	0.436	-1.198	1.65642e-160	yes	down
	Os03g0353400	0.454	-1.14029	5.08648e-159	yes	down
	Os06g0708600	0.478	-1.06424	1.67805e-157	yes	down
	Os01g0303800	0.115	-3.11474	2.18342e-157	yes	down
	Os05g0562200	0.496	-1.0107	4.72073e-157	yes	down
	Os03g0332533	0.28	-1.83486	3.61004e-156	yes	down
	Os02g0190300	0.278	-1.84631	1.19526e-153	yes	down
	Os01g0149800	0.493	-1.01985	2.20379e-153	yes	down
	Os04g0571600	0.331	-1.59444	4.45949e-153	yes	down
	Os07g0684100	0.273	-1.87394	9.8797e-153	yes	down
	Os01g0863300	0.155	-2.68545	6.43419e-152	yes	down
	Os06g0336200	0.488	-1.03575	1.17615e-151	yes	down
	Os03g0297600	0.154	-2.69565	2.90524e-151	yes	down
	Os12g0623600	0.45	-1.15086	4.46765e-151	yes	down
	Os05g0344200	0.225	-2.15194	9.97236e-151	yes	down
	Os08g0503000	0.487	-1.03793	1.90179e-150	yes	down
	Os01g0975300	0.239	-2.06229	3.61606e-150	yes	down
	Os04g0490900	0.344	-1.53887	1.88744e-149	yes	down
	Os07g0671500	0.261	-1.94058	4.05251e-149	yes	down
	Os01g0934100	0.378	-1.40221	1.0401e-148	yes	down
	Os06g0665500	0.454	-1.13984	7.59437e-148	yes	down
	Os03g0152000	0.416	-1.26641	3.27836e-147	yes	down
	Os03g0181100	0.301	-1.73066	9.26788e-147	yes	down
	Os07g0190800	0.329	-1.60522	3.16292e-146	yes	down
	Os09g0376800	0.402	-1.31368	2.02631e-145	yes	down
	Os02g0790500	0.35	-1.51531	6.01773e-145	yes	down
	Os03g0345700	0.399	-1.32438	4.27936e-143	yes	down
	Os01g0699600	0.312	-1.68074	4.14406e-142	yes	down
	Os05g0116000	0.45	-1.15311	3.50588e-141	yes	down
	Os04g0191400	0.455	-1.13508	6.2089e-140	yes	down
	Os01g0848900	0.063	-3.99927	7.37538e-140	yes	down
	Os01g0855600	0.294	-1.76617	7.41307e-140	yes	down
	Os10g0532300	0.406	-1.30025	5.64592e-138	yes	down
	Os10g0575100	0.387	-1.37081	1.60642e-137	yes	down
	Os07g0603300	0.388	-1.36494	8.59547e-137	yes	down
	Os01g0555100	0.166	-2.59461	1.31337e-136	yes	down
	Os03g0183300	0.336	-1.57277	1.5034e-135	yes	down
	Os01g0603300	0.302	-1.72532	1.34102e-133	yes	down
	Os01g0699100	0.243	-2.03854	5.49549e-133	yes	down
	Os02g0121100	0.492	-1.02461	3.51042e-131	yes	down
	Os03g0767000	0.428	-1.22444	7.90447e-130	yes	down
	Os03g0407000	0.49	-1.02971	1.08779e-129	yes	down
	Os11g0428800	0.029	-5.1263	5.35865e-126	yes	down
	Os05g0514300	0.347	-1.52721	6.22043e-126	yes	down
	Os04g0561500	0.14	-2.83536	7.4338e-126	yes	down
	Os06g0565100	0.296	-1.75444	1.13822e-125	yes	down
	Os05g0199100	0.437	-1.19442	1.46721e-125	yes	down
	Os05g0545400	0.346	-1.5313	3.10938e-125	yes	down
	Os11g0700500	0.236	-2.08265	9.64588e-122	yes	down
	Os01g0664500	0.401	-1.31704	1.74158e-121	yes	down
	Os10g0555900	0.5	-1.00085	3.36407e-121	yes	down
	Os08g0357000	0.396	-1.33559	6.5824e-121	yes	down
	Os06g0691600	0.137	-2.86714	8.6059e-121	yes	down
	Os01g0511000	0.469	-1.0925	5.15966e-120	yes	down
	Os09g0418000	0.373	-1.42125	3.47014e-118	yes	down
	Os06g0573600	0.469	-1.09176	7.78611e-118	yes	down
	Os03g0139500	0.287	-1.80121	2.62999e-117	yes	down
	Os04g0604300	0.46	-1.12149	1.29313e-116	yes	down
	Os09g0567400	0.498	-1.00458	3.80688e-116	yes	down
	Os12g0231000	0.201	-2.31735	1.08832e-115	yes	down
	Os06g0547100	0.386	-1.37203	9.65377e-114	yes	down
	Os04g0644400	0.35	-1.51565	3.92592e-113	yes	down
	Os01g0883800	0.166	-2.59103	9.21512e-113	yes	down
	Os12g0101800	0.113	-3.14007	1.80417e-112	yes	down
	Os03g0370000	0.434	-1.20402	2.60229e-112	yes	down
	Os09g0482660	0.471	-1.086	2.60961e-111	yes	down
	Os05g0210100	0.457	-1.13048	6.72521e-109	yes	down
	Os11g0163800	0.357	-1.48465	7.18065e-109	yes	down
	Os11g0435800	0.478	-1.06341	2.878e-108	yes	down
	Os08g0135400	0.364	-1.4599	5.44167e-108	yes	down
	Os05g0584200	0.355	-1.49448	1.02801e-107	yes	down
	Os06g0538900	0.485	-1.04312	3.06431e-107	yes	down
	Os01g0200700	0.407	-1.29804	3.99824e-107	yes	down
	Os09g0456100	0.472	-1.08429	6.1299e-107	yes	down
	Os05g0140100	0.445	-1.1677	9.0627e-106	yes	down
	Os05g0500500	0.286	-1.80815	1.66077e-104	yes	down
	Os11g0108932	0.419	-1.25537	3.64977e-103	yes	down
	Os09g0334500	0.367	-1.44681	5.15171e-103	yes	down
	Os02g0797600	0.484	-1.04646	5.31493e-103	yes	down
	Os02g0662100	0.283	-1.82117	9.73833e-103	yes	down
	Os09g0369400	0.339	-1.56156	2.22082e-101	yes	down
	Os08g0380100	0.442	-1.1779	4.75554e-101	yes	down
	Os03g0188400	0.317	-1.65725	1.21894e-99	yes	down
	Os01g0719100	0.439	-1.18798	6.34575e-98	yes	down
	Os01g0168100	0.414	-1.27185	7.40403e-98	yes	down
	Os04g0549600	0.497	-1.00918	9.64656e-98	yes	down
	Os01g0270300	0.476	-1.07159	3.24569e-97	yes	down
	Os01g0172600	0.094	-3.41799	8.04543e-97	yes	down
	Os04g0417000	0.16	-2.64749	1.02678e-96	yes	down
	Os11g0440866	0.233	-2.10412	1.48314e-96	yes	down
	Os03g0290300	0.482	-1.05159	3.81566e-96	yes	down
	Os01g0918300	0.479	-1.06042	7.22201e-96	yes	down
	Os01g0739200	0.465	-1.10324	1.77021e-95	yes	down
	Os08g0547300	0.28	-1.83642	3.1126e-95	yes	down
	Os03g0107300	0.205	-2.28579	4.33974e-95	yes	down
	Os05g0138300	0.484	-1.04549	6.25202e-95	yes	down
	Os07g0689600	0.273	-1.87311	7.44813e-95	yes	down
	Os04g0502900	0.421	-1.2467	9.75253e-95	yes	down
	Os04g0674000	0.332	-1.59028	3.34751e-94	yes	down
	Os07g0637300	0.374	-1.417	4.51688e-94	yes	down
	Os06g0130800	0.494	-1.01833	7.41395e-94	yes	down
	Os01g0221100	0.245	-2.02667	6.75344e-93	yes	down
	Os02g0223700	0.396	-1.33722	1.8364e-92	yes	down
	Os10g0567800	0.41	-1.28758	1.06502e-91	yes	down
	Os07g0661400	0.293	-1.76912	1.06502e-91	yes	down
	Os02g0799700	0.217	-2.203	1.37162e-91	yes	down
	Os05g0491200	0.317	-1.65539	1.45773e-91	yes	down
	Os01g0919800	0.429	-1.22262	1.75403e-91	yes	down
	Os03g0655400	0.397	-1.33429	1.91853e-91	yes	down
	Os02g0703600	0.394	-1.3449	2.68259e-91	yes	down
	Os01g0809000	0.198	-2.33828	9.62038e-91	yes	down
	Os02g0734300	0.346	-1.5304	6.93294e-89	yes	down
	Os03g0126800	0.473	-1.0788	3.7046e-88	yes	down
	Os07g0180700	0.07	-3.84431	6.19175e-88	yes	down
	Os05g0545300	0.146	-2.77389	6.68764e-88	yes	down
	Os05g0426400	0.491	-1.02707	8.85113e-88	yes	down
	Os10g0203000	0.464	-1.1067	1.34684e-87	yes	down
	Os04g0503500	0.433	-1.20645	1.63134e-87	yes	down
	Os05g0170200	0.052	-4.26956	1.71596e-87	yes	down
	Os02g0782300	0.319	-1.64682	3.38135e-87	yes	down
	Os03g0120400	0.427	-1.22806	4.12726e-87	yes	down
	Os01g0295700	0.439	-1.18706	1.18768e-86	yes	down
	Os08g0475100	0.421	-1.24721	1.88279e-85	yes	down
	Os07g0589000	0.392	-1.35086	4.02105e-85	yes	down
	Os02g0683800	0.059	-4.07254	5.8978e-85	yes	down
	Os04g0586500	0.466	-1.10283	7.02537e-85	yes	down
	Os11g0109500	0.488	-1.03499	8.80661e-84	yes	down
	Os01g0729900	0.402	-1.31443	1.41408e-83	yes	down
	Os03g0109300	0.395	-1.33981	4.19426e-82	yes	down
	Os07g0681200	0.419	-1.25541	3.61032e-81	yes	down
	Os02g0491400	0.456	-1.13365	4.38129e-81	yes	down
	Os03g0823400	0.327	-1.61222	1.06311e-80	yes	down
	Os01g0652100	0.442	-1.17841	1.19533e-80	yes	down
	Os01g0104900	0.495	-1.01436	3.69529e-80	yes	down
	Os11g0654800	0.239	-2.06477	5.0083e-80	yes	down
	Os06g0662200	0.139	-2.84172	9.70535e-80	yes	down
	Os01g0270501	0.414	-1.27378	1.13308e-79	yes	down
	Os03g0114300	0.49	-1.02791	7.02191e-79	yes	down
	Os02g0555600	0.265	-1.91342	1.13042e-78	yes	down
	Os01g0785400	0.323	-1.63186	1.19512e-78	yes	down
	Os01g0960500	0.479	-1.06324	2.87336e-78	yes	down
	Os01g0298400	0.387	-1.37076	3.11063e-78	yes	down
	Os08g0241600	0.49	-1.02926	4.97314e-78	yes	down
	Os03g0103100	0.271	-1.88427	3.06161e-77	yes	down
	Os08g0414700	0.416	-1.26533	5.31119e-77	yes	down
	Os04g0640600	0.461	-1.11852	6.92604e-77	yes	down
	Os08g0526100	0.491	-1.02688	8.74597e-77	yes	down
	Os05g0517200	0.46	-1.11876	9.38965e-77	yes	down
	Os04g0635100	0.331	-1.59492	7.78303e-76	yes	down
	Os02g0278700	0.459	-1.12286	1.52654e-75	yes	down
	Os05g0589400	0.248	-2.01368	1.29957e-74	yes	down
	Os03g0159900	0.249	-2.00691	5.0528e-74	yes	down
	Os12g0120100	0.163	-2.6156	1.28593e-73	yes	down
	Os08g0235800	0.465	-1.10601	2.17102e-72	yes	down
	Os06g0141200	0.285	-1.81251	3.90697e-72	yes	down
	Os05g0126100	0.399	-1.32701	1.12045e-71	yes	down
	Os05g0171900	0.203	-2.30113	1.28763e-71	yes	down
	Os01g0256500	0.236	-2.08133	9.43287e-71	yes	down
	Os01g0129600	0.251	-1.99358	1.52219e-70	yes	down
	Os03g0774300	0.374	-1.4173	4.41259e-70	yes	down
	Os07g0676900	0.479	-1.06188	1.46737e-69	yes	down
	Os07g0147500	0.029	-5.12666	1.47048e-69	yes	down
	Os03g0255400	0.339	-1.55935	2.34011e-69	yes	down
	Os04g0489600	0.288	-1.79569	6.11126e-69	yes	down
	Os05g0110000	0.497	-1.01013	8.76192e-69	yes	down
	Os03g0329500	0.455	-1.13575	3.88252e-68	yes	down
	Os07g0606600	0.333	-1.58624	7.15589e-68	yes	down
	Os10g0465000	0.347	-1.52588	1.02111e-67	yes	down
	Os02g0606200	0.315	-1.66786	1.27469e-67	yes	down
	Os01g0177400	0.291	-1.77851	1.91896e-67	yes	down
	Os01g0750500	0.101	-3.30826	6.33342e-67	yes	down
	Os02g0131100	0.491	-1.02763	1.49253e-66	yes	down
	Os09g0526700	0.345	-1.53673	2.1462e-66	yes	down
	Os08g0401800	0.393	-1.34764	2.55212e-66	yes	down
	Os01g0812200	0.32	-1.6445	3.13779e-66	yes	down
	Os01g0849500	0.279	-1.83987	3.44869e-66	yes	down
	Os08g0538800	0.437	-1.19589	2.09459e-65	yes	down
	Os01g0936000	0.045	-4.46204	2.16086e-65	yes	down
	Os12g0460100	0.243	-2.04092	4.55241e-65	yes	down
	Os01g0111800	0.45	-1.15194	4.68023e-65	yes	down
	Os11g0444700	0.187	-2.41719	6.80629e-65	yes	down
	Os06g0698748	0.163	-2.61441	1.02921e-64	yes	down
	Os08g0269500	0.475	-1.0736	1.16007e-64	yes	down
	Os02g0317500	0.238	-2.07104	1.3417e-64	yes	down
	Os04g0188433	0.188	-2.40875	3.97823e-64	yes	down
	Os01g0705750	0.383	-1.38531	7.46881e-64	yes	down
	Os05g0374200	0.327	-1.61362	8.85739e-64	yes	down
	Os04g0580300	0.343	-1.54277	1.40614e-63	yes	down
	Os04g0546800	0.392	-1.35047	9.6087e-63	yes	down
	Os02g0682300	0.263	-1.92617	1.11875e-62	yes	down
	Os02g0525100	0.229	-2.12471	4.25017e-62	yes	down
	Os05g0425700	0.476	-1.07054	1.0601e-61	yes	down
	Os03g0182800	0.256	-1.96789	1.86132e-61	yes	down
	Os07g0191650	0.285	-1.80966	3.22387e-61	yes	down
	Os04g0687800	0.439	-1.18802	3.41662e-61	yes	down
	Os02g0783000	0.32	-1.64177	4.19437e-61	yes	down
	Os04g0227500	0.363	-1.46081	1.02962e-60	yes	down
	Os01g0192000	0.483	-1.04926	1.81353e-60	yes	down
	Os03g0213900	0.478	-1.06525	2.66953e-60	yes	down
	Os07g0605200	0.232	-2.10737	3.63197e-60	yes	down
	Os02g0255500	0.452	-1.14518	3.87225e-60	yes	down
	Os03g0661300	0.455	-1.13715	7.86568e-60	yes	down
	Os03g0832200	0.368	-1.44331	1.43647e-59	yes	down
	Os02g0173100	0.469	-1.09116	1.48691e-59	yes	down
	Os09g0363500	0.496	-1.01204	4.15832e-59	yes	down
	Os01g0712700	0.395	-1.33957	4.9725e-59	yes	down
	Os04g0453200	0.428	-1.22385	6.02594e-59	yes	down
	Os12g0601800	0.294	-1.76416	6.38223e-59	yes	down
	Os01g0867300	0.353	-1.50335	7.90819e-59	yes	down
	Os01g0551100	0.396	-1.33806	3.13713e-58	yes	down
	Os06g0538400	0.24	-2.05644	1.06764e-57	yes	down
	Os06g0198500	0.266	-1.91177	2.68268e-57	yes	down
	Os02g0745100	0.128	-2.96499	3.04621e-57	yes	down
	Os02g0479300	0.289	-1.78874	4.00879e-57	yes	down
	Os04g0686800	0.362	-1.46719	4.48769e-57	yes	down
	Os06g0624200	0.188	-2.41384	7.56769e-57	yes	down
	Os01g0507700	0.29	-1.78355	3.03343e-56	yes	down
	Os03g0249700	0.482	-1.05246	6.75271e-56	yes	down
	Os01g0138800	0.357	-1.48779	1.1295e-55	yes	down
	Os12g0141900	0.321	-1.63781	2.97485e-55	yes	down
	Os04g0297800	0.454	-1.13947	3.34377e-55	yes	down
	Os01g0776700	0.408	-1.29305	3.80008e-55	yes	down
	Os07g0551700	0.42	-1.25293	7.33631e-55	yes	down
	Os11g0634800	0.325	-1.62352	8.19327e-55	yes	down
	Os04g0551200	0.306	-1.70808	9.67102e-55	yes	down
	Os09g0513500	0.311	-1.68454	1.19956e-54	yes	down
	Os03g0305400	0.072	-3.79269	1.78439e-54	yes	down
	Os10g0103800	0.488	-1.034	4.41358e-54	yes	down
	Os04g0540900	0.472	-1.08405	7.44373e-54	yes	down
	Os05g0304900	0.476	-1.07233	1.03826e-53	yes	down
	Os10g0418300	0.435	-1.20049	1.15254e-53	yes	down
	Os12g0538700	0.131	-2.93579	1.34481e-53	yes	down
	Os03g0416500	0.312	-1.68075	4.67651e-53	yes	down
	Os08g0278900	0.45	-1.15253	1.00995e-52	yes	down
	Os04g0526800	0.158	-2.65951	1.94354e-52	yes	down
	Os09g0442600	0.465	-1.10344	2.44723e-52	yes	down
	Os03g0386800	0.343	-1.54461	5.95402e-52	yes	down
	Os08g0443800	0.335	-1.57976	6.00194e-52	yes	down
	Os12g0164450	0.31	-1.68974	1.43333e-51	yes	down
	Os12g0263800	0.473	-1.08073	2.19338e-51	yes	down
	Os10g0521900	0.355	-1.49343	5.78736e-51	yes	down
	Os02g0594700	0.377	-1.40912	7.59293e-51	yes	down
	Os06g0142300	0.455	-1.13563	9.44878e-51	yes	down
	Os04g0635450	0.361	-1.46985	1.27123e-50	yes	down
	Os08g0248100	0.246	-2.0219	1.42075e-50	yes	down
	Os07g0556300	0.395	-1.3416	2.48437e-50	yes	down
	Os01g0322700	0.119	-3.06785	3.58227e-50	yes	down
	Os07g0637000	0.315	-1.66572	4.24885e-50	yes	down
	Os04g0527000	0.25	-2.00123	8.0771e-50	yes	down
	Os03g0192500	0.455	-1.13732	9.58774e-50	yes	down
	Os12g0111600	0.477	-1.06856	1.06402e-49	yes	down
	Os01g0580500	0.341	-1.55105	1.35431e-49	yes	down
	Os09g0522000	0.201	-2.31462	6.6231e-49	yes	down
	Os04g0413500	0.49	-1.0305	8.21101e-49	yes	down
	Os06g0543400	0.447	-1.16196	1.91033e-48	yes	down
	Os05g0355400	0.033	-4.94259	3.86649e-48	yes	down
	Os06g0546500	0.483	-1.05006	1.10284e-47	yes	down
	Os02g0671200	0.435	-1.20044	1.1256e-47	yes	down
	Os09g0440700	0.485	-1.04423	1.99835e-47	yes	down
	Os01g0302800	0.363	-1.46313	5.27354e-47	yes	down
	Os11g0153500	0.362	-1.46623	1.33845e-46	yes	down
	Os08g0490100	0.401	-1.31724	1.65591e-46	yes	down
	Os09g0457900	0.171	-2.55192	2.40946e-46	yes	down
	Os01g0113200	0.343	-1.54478	2.73843e-46	yes	down
	Os02g0782900	0.35	-1.51375	4.27741e-46	yes	down
	Os05g0426350	0.495	-1.01363	7.26497e-46	yes	down
	Os04g0571450	0.248	-2.01067	7.49668e-46	yes	down
	Os09g0376300	0.267	-1.90599	7.81146e-46	yes	down
	Os04g0593400	0.441	-1.18019	1.13673e-45	yes	down
	Os10g0330000	0.458	-1.12614	1.97996e-45	yes	down
	Os03g0257600	0.357	-1.48797	2.02369e-45	yes	down
	Os02g0165000	0.462	-1.11362	2.02601e-45	yes	down
	Os07g0150901	0.132	-2.92552	2.7772e-45	yes	down
	Os10g0334500	0.036	-4.80998	4.56087e-45	yes	down
	Os01g0233000	0.181	-2.46395	8.3024e-45	yes	down
	Os04g0330200	0.18	-2.47158	8.90334e-45	yes	down
	Os01g0661500	0.477	-1.06779	1.00549e-44	yes	down
	Os04g0411400	0.252	-1.99025	2.05522e-44	yes	down
	Os05g0380900	0.318	-1.6507	2.8556e-44	yes	down
	Os03g0189100	0.453	-1.14222	3.73941e-44	yes	down
	Os07g0231800	0.189	-2.40636	4.32642e-44	yes	down
	Os03g0307300	0.008	-7.00795	5.10564e-44	yes	down
	Os12g0530100	0.391	-1.35419	5.9005e-44	yes	down
	Os06g0600301	0.396	-1.33535	5.91482e-44	yes	down
	Os10g0506100	0.441	-1.18186	5.91647e-44	yes	down
	Os07g0517100	0.144	-2.79618	9.09304e-44	yes	down
	Os02g0628000	0.353	-1.50368	9.5226e-44	yes	down
	Os03g0579900	0.288	-1.79581	1.01204e-43	yes	down
	Os03g0308800	0.192	-2.37751	1.89339e-43	yes	down
	Os07g0553900	0.484	-1.04594	2.38432e-43	yes	down
	Os06g0698785	0.302	-1.72737	2.76342e-43	yes	down
	Os02g0811800	0.299	-1.74106	4.26475e-43	yes	down
	Os09g0491756	0.466	-1.10041	4.66054e-43	yes	down
	Os01g0823900	0.442	-1.17749	8.74652e-43	yes	down
	Os04g0685700	0.436	-1.1977	1.36711e-42	yes	down
	Os02g0629000	0.229	-2.12449	2.32059e-42	yes	down
	Os01g0952800	0.04	-4.66039	4.47377e-42	yes	down
	Os01g0679500	0.471	-1.0871	6.59592e-42	yes	down
	Os02g0269200	0.263	-1.9255	7.04737e-42	yes	down
	Os09g0274900	0.27	-1.89163	9.51251e-42	yes	down
	Os06g0152600	0.424	-1.23949	1.52918e-41	yes	down
	Os09g0507500	0.344	-1.5391	1.58873e-41	yes	down
	Os07g0176600	0.458	-1.12602	3.87067e-41	yes	down
	Os08g0397900	0.473	-1.0793	1.05799e-40	yes	down
	Os08g0293100	0.286	-1.80783	1.2953e-40	yes	down
	Os04g0475600	0.48	-1.05822	2.94228e-40	yes	down
	Os01g0910900	0.286	-1.80494	2.97192e-40	yes	down
	Os10g0502450	0.489	-1.0307	3.54442e-40	yes	down
	Os09g0570800	0.366	-1.44956	3.93317e-40	yes	down
	Os03g0102700	0.408	-1.29366	4.76187e-40	yes	down
	Os01g0947700	0.206	-2.27805	4.95902e-40	yes	down
	Os05g0557100	0.397	-1.33228	8.5953e-40	yes	down
	Os05g0155700	0.349	-1.5195	8.62468e-40	yes	down
	Os05g0398800	0.401	-1.31894	9.27365e-40	yes	down
	Os04g0390500	0.493	-1.02153	1.07955e-39	yes	down
	Os07g0182000	0.068	-3.86788	1.28525e-39	yes	down
	Os10g0552800	0.231	-2.11317	1.48722e-39	yes	down
	Os12g0510500	0.139	-2.8475	1.81433e-39	yes	down
	Os08g0516900	0.441	-1.18071	2.23142e-39	yes	down
	Os12g0634700	0.396	-1.33559	3.6191e-39	yes	down
	Os02g0539200	0.22	-2.18424	3.9852e-39	yes	down
	Os04g0547900	0.406	-1.29883	4.20425e-39	yes	down
	Os12g0136500	0.265	-1.9147	4.55517e-39	yes	down
	Os10g0542400	0.414	-1.27218	6.05441e-39	yes	down
	Os03g0718800	0.351	-1.50894	7.0797e-39	yes	down
	Os03g0244200	0.493	-1.02079	8.09011e-39	yes	down
	Os10g0576100	0.447	-1.16304	1.69935e-38	yes	down
	Os03g0205800	0.086	-3.53762	1.74253e-38	yes	down
	Os01g0318202	0.353	-1.50231	2.36358e-38	yes	down
	Os05g0373500	0.421	-1.24663	2.58155e-38	yes	down
	Os09g0459900	0.317	-1.65774	4.7258e-38	yes	down
	Os02g0191800	0.275	-1.86233	8.0733e-38	yes	down
	Os02g0204700	0.399	-1.32373	8.77507e-38	yes	down
	Os10g0394700	0.312	-1.67917	9.05543e-38	yes	down
	Os06g0610800	0.166	-2.59074	1.04898e-37	yes	down
	Os01g0972000	0.41	-1.28771	1.35738e-37	yes	down
	Os03g0265600	0.495	-1.0148	3.84554e-37	yes	down
	Os09g0526600	0.391	-1.35553	4.17173e-37	yes	down
	Os04g0517500	0.406	-1.29992	9.104e-37	yes	down
	Os12g0263600	0.257	-1.9608	1.24924e-36	yes	down
	Os01g0640200	0.265	-1.91547	1.33418e-36	yes	down
	Os10g0430200	0.06	-4.06525	1.36852e-36	yes	down
	Os01g0907200	0.331	-1.59681	1.44333e-36	yes	down
	Os09g0494600	0.182	-2.45483	1.74714e-36	yes	down
	Os01g0895300	0.329	-1.60552	2.02355e-36	yes	down
	Os08g0540400	0.247	-2.01898	2.38308e-36	yes	down
	Os11g0656100	0.26	-1.94435	2.91241e-36	yes	down
	Os11g0282300	0.489	-1.03089	4.62413e-36	yes	down
	Os01g0888300	0.468	-1.09662	1.94563e-35	yes	down
	Os07g0484800	0.284	-1.81811	2.35107e-35	yes	down
	Os10g0556000	0.472	-1.08432	2.5103e-35	yes	down
	Os02g0618400	0.364	-1.45862	3.31942e-35	yes	down
	Os04g0654600	0.484	-1.0484	6.46767e-35	yes	down
	Os01g0341000	0.499	-1.00432	7.33057e-35	yes	down
	Os04g0606000	0.318	-1.65316	8.48601e-35	yes	down
	Os01g0780900	0.488	-1.03645	1.56217e-34	yes	down
	Os09g0474000	0.214	-2.22445	1.71186e-34	yes	down
	Os05g0353500	0.431	-1.21369	1.71213e-34	yes	down
	Os12g0596300	0.118	-3.07918	1.75579e-34	yes	down
	Os01g0880800	0.493	-1.02161	2.23594e-34	yes	down
	Os03g0191850	0.215	-2.21804	2.53066e-34	yes	down
	Os01g0895200	0.405	-1.30396	3.52491e-34	yes	down
	Os06g0147100	0.076	-3.72094	4.96584e-34	yes	down
	Os05g0208550	0.147	-2.76737	6.10704e-34	yes	down
	Os01g0546400	0.351	-1.51009	7.44924e-34	yes	down
	Os03g0856500	0.385	-1.37857	8.48915e-34	yes	down
	Os10g0466500	0.14	-2.8411	1.0708e-33	yes	down
	Os01g0234300	0.376	-1.41159	1.15466e-33	yes	down
	Os05g0445100	0.273	-1.87124	1.93045e-33	yes	down
	Os02g0739100	0.49	-1.02926	2.86056e-33	yes	down
	Os03g0180800	0.339	-1.56231	3.76147e-33	yes	down
	Os03g0338000	0.387	-1.37082	3.88364e-33	yes	down
	Os06g0250600	0.376	-1.41159	3.92782e-33	yes	down
	Os03g0116700	0.365	-1.45489	1.17727e-32	yes	down
	Os02g0684400	0.115	-3.12503	1.91963e-32	yes	down
	Os03g0242350	0.306	-1.71032	3.04153e-32	yes	down
	Os03g0342900	0.336	-1.57471	3.59331e-32	yes	down
	Os04g0412300	0.251	-1.99299	4.04095e-32	yes	down
	Os05g0195700	0.47	-1.0893	4.576e-32	yes	down
	Os12g0261300	0.299	-1.74277	6.96219e-32	yes	down
	Os03g0782500	0.326	-1.61894	7.49805e-32	yes	down
	Os07g0287400	0.345	-1.5366	8.23306e-32	yes	down
	Os06g0592400	0.315	-1.6645	8.88124e-32	yes	down
	Os03g0723600	0.433	-1.20602	1.8836e-31	yes	down
	Os06g0125000	0.384	-1.38084	1.90403e-31	yes	down
	Os01g0667600	0.492	-1.02205	2.97943e-31	yes	down
	Os03g0307200	0.003	-8.62506	3.88674e-31	yes	down
	Os03g0582000	0.353	-1.50069	4.33899e-31	yes	down
	Os08g0526300	0.42	-1.25044	7.58253e-31	yes	down
	Os01g0667900	0.363	-1.46033	1.84619e-30	yes	down
	Os12g0181500	0.42	-1.25263	2.05296e-30	yes	down
	Os03g0258200	0.32	-1.6451	2.38354e-30	yes	down
	Os01g0359400	0.355	-1.49277	2.88891e-30	yes	down
	Os06g0594400	0.104	-3.26246	3.14762e-30	yes	down
	Os12g0150200	0.454	-1.13896	7.12127e-30	yes	down
	Os12g0159000	0.403	-1.31202	1.29113e-29	yes	down
	Os01g0524251	0.373	-1.42269	1.51649e-29	yes	down
	Os03g0645000	0.493	-1.01986	1.84447e-29	yes	down
	Os01g0281100	0.146	-2.78034	3.66451e-29	yes	down
	Os07g0168600	0.398	-1.32962	4.27327e-29	yes	down
	Os04g0583200	0.103	-3.27701	5.09343e-29	yes	down
	Os10g0562200	0.276	-1.8566	6.40323e-29	yes	down
	Os02g0777800	0.431	-1.21423	6.63611e-29	yes	down
	Os03g0820400	0.252	-1.98924	7.46325e-29	yes	down
	Os11g0239200	0.438	-1.19009	8.99119e-29	yes	down
	Os02g0671100	0.326	-1.61902	1.23734e-28	yes	down
	Os02g0152400	0.405	-1.30246	1.53694e-28	yes	down
	Os02g0525600	0.411	-1.28219	1.7382e-28	yes	down
	Os03g0826800	0.201	-2.31637	2.07026e-28	yes	down
	Os03g0177000	0.383	-1.38619	2.22201e-28	yes	down
	Os01g0758500	0.344	-1.54134	2.40127e-28	yes	down
	Os02g0638650	0.341	-1.55196	2.52517e-28	yes	down
	Os05g0516700	0.278	-1.84563	3.18502e-28	yes	down
	Os09g0499000	0.479	-1.0617	4.7047e-28	yes	down
	Os09g0518000	0.168	-2.57072	5.94735e-28	yes	down
	Os03g0668500	0.376	-1.40999	6.06826e-28	yes	down
	Os03g0266300	0.469	-1.09386	6.7227e-28	yes	down
	Os11g0105800	0.451	-1.14969	7.56621e-28	yes	down
	Os08g0446800	0.428	-1.22558	9.49378e-28	yes	down
	Os02g0786900	0.284	-1.81558	1.37944e-27	yes	down
	Os02g0128000	0.368	-1.44088	1.93415e-27	yes	down
	Os01g0247700	0.255	-1.97115	2.2531e-27	yes	down
	Os03g0374600	0.405	-1.30255	2.4267e-27	yes	down
	Os05g0561400	0.012	-6.33215	2.49884e-27	yes	down
	Os05g0176700	0.24	-2.05654	2.59643e-27	yes	down
	Os01g0964000	0.49	-1.02911	1.6992e-26	yes	down
	Os05g0438600	0.345	-1.53359	1.77356e-26	yes	down
	Os05g0475700	0.454	-1.13779	1.97847e-26	yes	down
	Os03g0719000	0.308	-1.69994	2.4915e-26	yes	down
	Os03g0765400	0.431	-1.21472	3.60863e-26	yes	down
	Os04g0693400	0.481	-1.05631	3.63601e-26	yes	down
	Os06g0222100	0.084	-3.56783	6.15981e-26	yes	down
	Os03g0787600	0.366	-1.45147	7.67445e-26	yes	down
	Os05g0440150	0.487	-1.03843	8.41068e-26	yes	down
	Os02g0170900	0.487	-1.03799	9.15549e-26	yes	down
	Os10g0552600	0.176	-2.50615	2.55442e-25	yes	down
	Os11g0303200	0.419	-1.25622	3.30664e-25	yes	down
	Os01g0793900	0.399	-1.32483	3.41608e-25	yes	down
	Os05g0501400	0.469	-1.09143	3.41608e-25	yes	down
	Os09g0458700	0.396	-1.33724	3.55614e-25	yes	down
	Os11g0496600	0.373	-1.4215	3.70011e-25	yes	down
	Os01g0680200	0.424	-1.23697	4.15704e-25	yes	down
	Os11g0656000	0.104	-3.25994	6.20772e-25	yes	down
	Os04g0644100	0.362	-1.46586	6.59545e-25	yes	down
	Os09g0332700	0.407	-1.29598	6.93385e-25	yes	down
	Os12g0438600	0.39	-1.35778	8.43541e-25	yes	down
	Os08g0429800	0.426	-1.22953	1.08243e-24	yes	down
	Os09g0442100	0.425	-1.23464	1.13733e-24	yes	down
	Os11g0490600	0.495	-1.01346	1.25591e-24	yes	down
	Os03g0861400	0.353	-1.50088	1.62667e-24	yes	down
	Os02g0306401	0.239	-2.06587	1.64012e-24	yes	down
	Os03g0183500	0.144	-2.79621	1.80436e-24	yes	down
	Os02g0533800	0.232	-2.11003	1.88101e-24	yes	down
	Os02g0102300	0.14	-2.8405	1.92481e-24	yes	down
	Os03g0854600	0.496	-1.01183	2.14257e-24	yes	down
	Os07g0195300	0.446	-1.16366	2.73033e-24	yes	down
	Os03g0389501	0.382	-1.38966	4.11908e-24	yes	down
	Os03g0215700	0.474	-1.07612	4.65826e-24	yes	down
	Os09g0349600	0.392	-1.35136	5.67573e-24	yes	down
	Os01g0503400	0.361	-1.46899	6.61736e-24	yes	down
	Os11g0239000	0.353	-1.50279	7.74583e-24	yes	down
	Os01g0235632	0.475	-1.07314	8.53679e-24	yes	down
	Os06g0500300	0.35	-1.51439	9.42423e-24	yes	down
	Os09g0554200	0.313	-1.67726	1.08295e-23	yes	down
	Os04g0515900	0.335	-1.57949	1.36323e-23	yes	down
	Os12g0108500	0.466	-1.1001	1.51836e-23	yes	down
	Os04g0291100	0.437	-1.19401	2.19022e-23	yes	down
	Os06g0581151	0.19	-2.3933	2.27496e-23	yes	down
	Os02g0802500	0.478	-1.06554	3.83375e-23	yes	down
	Os04g0542000	0.415	-1.26953	4.915e-23	yes	down
	Os08g0476300	0.262	-1.93178	5.2826e-23	yes	down
	Os02g0192250	0.325	-1.621	5.79557e-23	yes	down
	Os01g0910800	0.117	-3.096	5.80291e-23	yes	down
	Os06g0550800	0.283	-1.81985	6.33589e-23	yes	down
	Os10g0199500	0.258	-1.95639	6.56395e-23	yes	down
	Os04g0577700	0.364	-1.45773	8.10896e-23	yes	down
	Os04g0638700	0.274	-1.8657	9.07383e-23	yes	down
	Os04g0284600	0.411	-1.28371	9.55024e-23	yes	down
	Os02g0769100	0.44	-1.18457	1.15605e-22	yes	down
	Os03g0151100	0.486	-1.03956	1.25038e-22	yes	down
	Os03g0212800	0.47	-1.08822	1.83412e-22	yes	down
	Os01g0179600	0.383	-1.38505	2.009e-22	yes	down
	Os09g0522100	0.188	-2.4102	2.24749e-22	yes	down
	Os05g0541800	0.189	-2.40562	2.33322e-22	yes	down
	Os03g0685300	0.408	-1.29441	2.33888e-22	yes	down
	Os03g0799200	0.393	-1.34677	2.50425e-22	yes	down
	Os01g0316600	0.429	-1.22088	2.87323e-22	yes	down
	Os02g0302200	0.341	-1.55033	3.94879e-22	yes	down
	Os04g0249600	0.31	-1.6884	4.55598e-22	yes	down
	Os03g0765900	0.363	-1.46085	4.59873e-22	yes	down
	Os11g0173366	0.146	-2.77444	4.60705e-22	yes	down
	gene-atp1	0.248	-2.01102	6.411e-22	yes	down
	Os01g0208400	0.497	-1.00988	6.54218e-22	yes	down
	Os06g0646100	0.26	-1.94577	1.13409e-21	yes	down
	Os07g0671450	0.267	-1.90507	1.14918e-21	yes	down
	Os01g0117900	0.32	-1.64276	1.24954e-21	yes	down
	Os03g0130100	0.276	-1.858	1.38885e-21	yes	down
	Os05g0375400	0.244	-2.03406	1.55248e-21	yes	down
	Os03g0195900	0.356	-1.48952	1.65079e-21	yes	down
	Os04g0572400	0.392	-1.35034	1.71379e-21	yes	down
	Os07g0569166	0.426	-1.23122	1.73143e-21	yes	down
	Os02g0676800	0.073	-3.78444	2.06266e-21	yes	down
	Os02g0829000	0.2	-2.32181	2.2007e-21	yes	down
	Os07g0613000	0.484	-1.04665	2.65119e-21	yes	down
	Os08g0415600	0.096	-3.38501	3.38441e-21	yes	down
	Os08g0289000	0.493	-1.0207	3.58762e-21	yes	down
	Os06g0166500	0.25	-1.9996	3.66321e-21	yes	down
	Os05g0133100	0.381	-1.3906	4.13196e-21	yes	down
	Os06g0713000	0.441	-1.18109	7.87856e-21	yes	down
	Os10g0503800	0.207	-2.27485	1.0334e-20	yes	down
	Os05g0390550	0.458	-1.12635	1.29461e-20	yes	down
	Os06g0498800	0.057	-4.13835	2.02508e-20	yes	down
	Os03g0409100	0.452	-1.14417	2.65269e-20	yes	down
	Os03g0338400	0.451	-1.14925	2.8001e-20	yes	down
	Os05g0560900	0.424	-1.23955	3.15506e-20	yes	down
	Os06g0339500	0.464	-1.10838	5.22737e-20	yes	down
	Os07g0448100	0.418	-1.25938	7.00329e-20	yes	down
	Os08g0203400	0.339	-1.5625	7.19204e-20	yes	down
	Os10g0576600	0.356	-1.49042	7.86412e-20	yes	down
	Os08g0200600	0.086	-3.54371	8.87174e-20	yes	down
	Os04g0161400	0.293	-1.76902	9.43221e-20	yes	down
	Os09g0535900	0.481	-1.05456	1.21874e-19	yes	down
	Os04g0648900	0.426	-1.23009	1.24737e-19	yes	down
	Os07g0633200	0.402	-1.31522	1.41556e-19	yes	down
	Os08g0194900	0.092	-3.44665	1.64938e-19	yes	down
	Os03g0252900	0.194	-2.36899	1.74482e-19	yes	down
	Os11g0241700	0.117	-3.09887	1.77763e-19	yes	down
	Os04g0220300	0.391	-1.35516	2.22668e-19	yes	down
	Os05g0103300	0.27	-1.88945	3.5254e-19	yes	down
	Os02g0316900	0.239	-2.0669	3.73992e-19	yes	down
	Os02g0667100	0.4	-1.32046	3.77295e-19	yes	down
	Os06g0232233	0.462	-1.11387	4.08106e-19	yes	down
	Os10g0465700	0.294	-1.76482	5.45814e-19	yes	down
	Os12g0582700	0.157	-2.67542	5.81988e-19	yes	down
	Os08g0530066	0.185	-2.43268	6.31212e-19	yes	down
	Os01g0234499	0.179	-2.48286	6.38026e-19	yes	down
	Os06g0142400	0.332	-1.59247	7.16453e-19	yes	down
	Os01g0894600	0.482	-1.05338	7.75698e-19	yes	down
	Os03g0701200	0.436	-1.19676	9.47696e-19	yes	down
	Os04g0521900	0.446	-1.1654	1.02744e-18	yes	down
	Os05g0212300	0.469	-1.09365	1.03395e-18	yes	down
	Os01g0948500	0.424	-1.23875	1.29572e-18	yes	down
	Os01g0283600	0.176	-2.50471	1.63946e-18	yes	down
	Os03g0126825	0.267	-1.90478	2.02605e-18	yes	down
	Os02g0764700	0.063	-3.98071	2.23158e-18	yes	down
	Os01g0643300	0.458	-1.12704	2.40276e-18	yes	down
	Os06g0497500	0.308	-1.6968	2.4684e-18	yes	down
	Os01g0108600	0.416	-1.26582	2.51839e-18	yes	down
	Os08g0203600	0.346	-1.53084	2.70365e-18	yes	down
	Os03g0411800	0.485	-1.04286	3.00313e-18	yes	down
	Os03g0656500	0.445	-1.16893	3.39447e-18	yes	down
	Os01g0727100	0.382	-1.3875	3.50684e-18	yes	down
	Os08g0367300	0.285	-1.81048	4.12172e-18	yes	down
	Os03g0115000	0.46	-1.12002	4.79389e-18	yes	down
	Os10g0550500	0.433	-1.20824	5.2778e-18	yes	down
	Os03g0822400	0.321	-1.63883	5.85399e-18	yes	down
	Os01g0904300	0.488	-1.03436	6.07865e-18	yes	down
	Os09g0392666	0.45	-1.15251	7.68938e-18	yes	down
	Os08g0503700	0.068	-3.88477	9.30524e-18	yes	down
	Os05g0246300	0.237	-2.07838	9.71175e-18	yes	down
	Os04g0659100	0.482	-1.05368	1.11462e-17	yes	down
	Os04g0219600	0.29	-1.78724	1.47202e-17	yes	down
	Os05g0526800	0.483	-1.04975	1.64315e-17	yes	down
	Os04g0106400	0.301	-1.73161	1.87218e-17	yes	down
	Os05g0427200	0.41	-1.28537	2.01001e-17	yes	down
	Os09g0522200	0.337	-1.56885	2.36471e-17	yes	down
	Os10g0499400	0.486	-1.0422	3.00064e-17	yes	down
	Os03g0242300	0.261	-1.93824	4.03242e-17	yes	down
	Os06g0503250	0.426	-1.23227	4.52714e-17	yes	down
	Os12g0109200	0.453	-1.14125	6.0877e-17	yes	down
	Os03g0407100	0.228	-2.13213	6.32646e-17	yes	down
	Os09g0403967	0.307	-1.70247	6.66449e-17	yes	down
	Os03g0599600	0.461	-1.11582	6.80461e-17	yes	down
	Os10g0489000	0.38	-1.3954	6.86797e-17	yes	down
	Os04g0645700	0.462	-1.11323	7.50918e-17	yes	down
	Os02g0574100	0.447	-1.16247	8.77882e-17	yes	down
	Os03g0196000	0.327	-1.61445	9.30095e-17	yes	down
	Os03g0175800	0.497	-1.00902	1.00514e-16	yes	down
	Os02g0700700	0.406	-1.30187	1.00773e-16	yes	down
	Os11g0569600	0.188	-2.40743	1.01779e-16	yes	down
	Os08g0465700	0.257	-1.95738	1.03785e-16	yes	down
	Os04g0155750	0.376	-1.41276	1.56105e-16	yes	down
	Os01g0933500	0.244	-2.03746	1.72629e-16	yes	down
	Os01g0587150	0.453	-1.1412	2.87209e-16	yes	down
	Os10g0562550	0.383	-1.38475	3.70116e-16	yes	down
	Os04g0405500	0.46	-1.12051	3.76908e-16	yes	down
	Os03g0129400	0.077	-3.70164	4.03337e-16	yes	down
	Os06g0707800	0.472	-1.08314	4.17088e-16	yes	down
	Os02g0648100	0.466	-1.10167	4.20911e-16	yes	down
	Os04g0417800	0.406	-1.30111	4.4236e-16	yes	down
	Os06g0564500	0.452	-1.14564	4.46119e-16	yes	down
	Os02g0756200	0.427	-1.22815	4.50498e-16	yes	down
	Os02g0743200	0.467	-1.09748	4.6559e-16	yes	down
	Os01g0623600	0.263	-1.92915	4.76419e-16	yes	down
	Os02g0677300	0.362	-1.46557	5.12638e-16	yes	down
	Os05g0364600	0.405	-1.30346	7.58567e-16	yes	down
	Os03g0180100	0.345	-1.53687	8.40828e-16	yes	down
	Os09g0557500	0.363	-1.46245	9.98124e-16	yes	down
	Os06g0133400	0.362	-1.46674	1.0647e-15	yes	down
	Os09g0403300	0.384	-1.38001	1.15071e-15	yes	down
	Os04g0538300	0.257	-1.95968	1.16963e-15	yes	down
	Os04g0347800	0.371	-1.43038	1.23756e-15	yes	down
	Os01g0834900	0.485	-1.04506	1.54374e-15	yes	down
	Os03g0227700	0.372	-1.42526	1.69705e-15	yes	down
	Os01g0915000	0.499	-1.00418	1.70032e-15	yes	down
	Os04g0220400	0.28	-1.83647	1.87947e-15	yes	down
	Os08g0196700	0.388	-1.36429	1.93116e-15	yes	down
	Os05g0150733	0.444	-1.17293	2.13702e-15	yes	down
	Os11g0656601	0.081	-3.62104	2.54547e-15	yes	down
	Os02g0686700	0.404	-1.30619	2.97584e-15	yes	down
	Os02g0593500	0.274	-1.8673	3.3614e-15	yes	down
	Os04g0158400	0.358	-1.48065	3.86065e-15	yes	down
	Os01g0249900	0.456	-1.13131	3.90722e-15	yes	down
	Os01g0705700	0.455	-1.13462	4.32774e-15	yes	down
	Os01g0922700	0.068	-3.87838	5.07873e-15	yes	down
	Os07g0531500	0.353	-1.50184	5.23003e-15	yes	down
	Os05g0166300	0.079	-3.66156	5.66319e-15	yes	down
	Os02g0731300	0.323	-1.6292	6.79843e-15	yes	down
	Os02g0656600	0.348	-1.52289	6.97403e-15	yes	down
	Os06g0481200	0.194	-2.36533	8.28369e-15	yes	down
	Os01g0770700	0.171	-2.55022	1.20927e-14	yes	down
	Os01g0635200	0.138	-2.85424	1.41213e-14	yes	down
	Os02g0600033	0.494	-1.01879	1.45527e-14	yes	down
	Os11g0439100	0.183	-2.45031	1.69068e-14	yes	down
	Os02g0269650	0.23	-2.12139	1.77578e-14	yes	down
	Os10g0426300	0.312	-1.68241	1.80576e-14	yes	down
	Os02g0719600	0.23	-2.11732	2.03978e-14	yes	down
	Os04g0438600	0.376	-1.4131	2.20067e-14	yes	down
	Os03g0399800	0.224	-2.16162	2.2335e-14	yes	down
	Os03g0386000	0.482	-1.05358	2.73817e-14	yes	down
	Os05g0344400	0.336	-1.57446	2.98353e-14	yes	down
	Os09g0344900	0.442	-1.17732	3.04437e-14	yes	down
	Os08g0171700	0.193	-2.37285	3.44638e-14	yes	down
	Os08g0391300	0.399	-1.32569	3.50929e-14	yes	down
	Os02g0731900	0.496	-1.01169	4.13968e-14	yes	down
	Os02g0818000	0.172	-2.5408	4.24808e-14	yes	down
	Os06g0147000	0.383	-1.38641	4.69049e-14	yes	down
	Os01g0913300	0.474	-1.07689	4.74252e-14	yes	down
	Os07g0670300	0.499	-1.00304	5.49711e-14	yes	down
	Os06g0203200	0.278	-1.84864	6.33297e-14	yes	down
	Os09g0479400	0.45	-1.1535	6.60118e-14	yes	down
	Os01g0341200	0.459	-1.12292	7.48827e-14	yes	down
	Os01g0186900	0.306	-1.7067	7.74925e-14	yes	down
	Os06g0477600	0.4	-1.32099	8.37018e-14	yes	down
	Os03g0773050	0.343	-1.54284	1.00116e-13	yes	down
	Os04g0494300	0.273	-1.87064	1.16167e-13	yes	down
	Os06g0264700	0.25	-2.00164	1.29794e-13	yes	down
	Os01g0265400	0.437	-1.19461	1.42064e-13	yes	down
	Os05g0129800	0.476	-1.07015	1.51632e-13	yes	down
	Os10g0407400	0.465	-1.10394	1.59322e-13	yes	down
	Os08g0560900	0.447	-1.16253	1.63042e-13	yes	down
	Os11g0686900	0.314	-1.67155	1.68127e-13	yes	down
	Os01g0699400	0.306	-1.71065	1.92497e-13	yes	down
	Os05g0102000	0.052	-4.25724	2.19592e-13	yes	down
	Os06g0716100	0.19	-2.39681	2.46951e-13	yes	down
	Os01g0138500	0.45	-1.15144	2.68988e-13	yes	down
	Os09g0423500	0.484	-1.04674	3.04768e-13	yes	down
	Os04g0381700	0.073	-3.78292	3.22081e-13	yes	down
	Os06g0142000	0.47	-1.09037	3.49266e-13	yes	down
	Os07g0175300	0.192	-2.38246	3.88023e-13	yes	down
	Os10g0391500	0.419	-1.25631	3.9911e-13	yes	down
	Os03g0113000	0.292	-1.77519	4.06213e-13	yes	down
	Os02g0612700	0.44	-1.18307	4.15356e-13	yes	down
	Os03g0168800	0.4	-1.32226	4.34422e-13	yes	down
	Os02g0533300	0.397	-1.33257	4.89826e-13	yes	down
	Os01g0589200	0.483	-1.04957	6.41513e-13	yes	down
	Os02g0681900	0.499	-1.00197	7.12883e-13	yes	down
	Os11g0246166	0.287	-1.80134	8.21741e-13	yes	down
	Os10g0540300	0.465	-1.10438	8.77537e-13	yes	down
	Os07g0531400	0.133	-2.91128	9.08981e-13	yes	down
	Os05g0367900	0.247	-2.01859	1.10127e-12	yes	down
	Os08g0197950	0.235	-2.08772	1.32263e-12	yes	down
	Os03g0115800	0.147	-2.76452	1.4099e-12	yes	down
	Os03g0292700	0.327	-1.61304	1.41777e-12	yes	down
	Os05g0103000	0.261	-1.94043	1.45012e-12	yes	down
	Os04g0537100	0.471	-1.08605	1.48904e-12	yes	down
	Os06g0125500	0.391	-1.35448	1.55477e-12	yes	down
	Os01g0860400	0.414	-1.27065	1.56261e-12	yes	down
	Os03g0850200	0.409	-1.29089	1.69452e-12	yes	down
	Os09g0361200	0.279	-1.84344	1.79379e-12	yes	down
	Os09g0498000	0.436	-1.19845	1.88313e-12	yes	down
	Os03g0195800	0.215	-2.21427	1.96745e-12	yes	down
	Os06g0676300	0.446	-1.16596	2.03772e-12	yes	down
	Os04g0676400	0.38	-1.39696	2.43882e-12	yes	down
	Os12g0118800	0.388	-1.36707	2.51672e-12	yes	down
	Os10g0555651	0.416	-1.26457	2.7261e-12	yes	down
	Os01g0541800	0.448	-1.158	3.27153e-12	yes	down
	Os10g0475100	0.476	-1.07056	3.47617e-12	yes	down
	Os10g0110600	0.411	-1.28168	3.62958e-12	yes	down
	Os04g0635000	0.341	-1.55377	3.71433e-12	yes	down
	Os02g0798900	0.465	-1.10454	3.96502e-12	yes	down
	Os09g0400300	0.48	-1.05925	4.07367e-12	yes	down
	Os10g0509800	0.471	-1.08543	4.54479e-12	yes	down
	Os11g0102200	0.171	-2.55033	4.61929e-12	yes	down
	Os09g0540400	0.365	-1.45316	4.77643e-12	yes	down
	Os01g0186950	0.205	-2.28371	6.30878e-12	yes	down
	Os02g0179200	0.37	-1.4331	6.56735e-12	yes	down
	Os10g0401000	0.133	-2.91308	7.27673e-12	yes	down
	Os05g0188100	0.488	-1.03611	7.397e-12	yes	down
	Os02g0321600	0.366	-1.44817	7.76913e-12	yes	down
	Os01g0975900	0.112	-3.15744	7.79693e-12	yes	down
	Os02g0686100	0.265	-1.91644	7.91347e-12	yes	down
	Os02g0108302	0.331	-1.59433	7.93697e-12	yes	down
	Os06g0229400	0.485	-1.04319	8.35846e-12	yes	down
	Os04g0513400	0.483	-1.0504	9.27399e-12	yes	down
	Os04g0612500	0.388	-1.36689	1.04592e-11	yes	down
	Os03g0609500	0.253	-1.98378	1.0753e-11	yes	down
	Os07g0431160	0.37	-1.43499	1.17609e-11	yes	down
	Os08g0533600	0.497	-1.0085	1.22811e-11	yes	down
	Os11g0699532	0.003	-8.45512	1.23206e-11	yes	down
	Os04g0346800	0.323	-1.62899	1.25636e-11	yes	down
	Os05g0186100	0.293	-1.77141	1.26023e-11	yes	down
	Os05g0579700	0.111	-3.16601	1.34854e-11	yes	down
	Os05g0385400	0.379	-1.40142	1.57674e-11	yes	down
	Os01g0688600	0.443	-1.17383	1.69088e-11	yes	down
	Os02g0621600	0.329	-1.6043	1.77747e-11	yes	down
	Os02g0636600	0.317	-1.65805	1.98726e-11	yes	down
	Os05g0443400	0.492	-1.02223	1.9958e-11	yes	down
	Os03g0239300	0.46	-1.12082	2.06082e-11	yes	down
	Os03g0649050	0.444	-1.1716	2.10232e-11	yes	down
	Os08g0473900	0.113	-3.14409	2.19104e-11	yes	down
	Os04g0183300	0.365	-1.45469	2.32957e-11	yes	down
	Os02g0204500	0.407	-1.29768	2.7333e-11	yes	down
	Os04g0603400	0.456	-1.13435	2.84347e-11	yes	down
	Os02g0833600	0.4	-1.32245	2.95546e-11	yes	down
	Os05g0158600	0.38	-1.39417	3.13552e-11	yes	down
	Os01g0656400	0.376	-1.41301	3.92523e-11	yes	down
	Os03g0100200	0.389	-1.36243	4.18928e-11	yes	down
	Os04g0400600	0.243	-2.04057	4.40174e-11	yes	down
	Os08g0451200	0.487	-1.03798	4.42064e-11	yes	down
	Os06g0611100	0.325	-1.62347	4.44236e-11	yes	down
	Os05g0279900	0.403	-1.3103	6.26825e-11	yes	down
	Os12g0291400	0.171	-2.54786	7.27762e-11	yes	down
	Os07g0505200	0.415	-1.26803	7.28082e-11	yes	down
	Os04g0623200	0.263	-1.92596	7.50237e-11	yes	down
	Os05g0359000	0.433	-1.20881	8.00475e-11	yes	down
	Os02g0527200	0.161	-2.63722	8.09683e-11	yes	down
	Os12g0579450	0.151	-2.732	8.75502e-11	yes	down
	Os10g0103700	0.448	-1.15963	9.84041e-11	yes	down
	Os11g0466966	0.234	-2.09388	1.01078e-10	yes	down
	Os04g0657300	0.448	-1.15764	1.05885e-10	yes	down
	Os10g0437500	0.109	-3.20211	1.10542e-10	yes	down
	Os04g0684500	0.5	-1.00009	1.29712e-10	yes	down
	Os01g0235100	0.208	-2.26297	1.36236e-10	yes	down
	Os06g0195800	0.26	-1.94284	1.50505e-10	yes	down
	Os06g0108500	0.424	-1.23897	1.60284e-10	yes	down
	Os09g0101200	0.323	-1.6288	1.63344e-10	yes	down
	Os02g0264700	0.052	-4.25186	1.6443e-10	yes	down
	Os05g0531400	0.335	-1.57759	1.66077e-10	yes	down
	Os10g0552300	0.119	-3.07355	1.66636e-10	yes	down
	Os06g0166400	0.479	-1.06101	1.87731e-10	yes	down
	Os04g0665200	0.376	-1.41032	1.9865e-10	yes	down
	Os05g0336200	0.459	-1.12349	2.01981e-10	yes	down
	Os05g0519300	0.151	-2.72623	2.09359e-10	yes	down
	Os02g0106600	0.411	-1.28144	2.34178e-10	yes	down
	Os09g0540800	0.426	-1.23035	2.43254e-10	yes	down
	Os05g0387800	0.451	-1.14928	2.89121e-10	yes	down
	Os06g0581000	0.378	-1.40405	2.93337e-10	yes	down
	Os04g0635500	0.427	-1.228	3.10941e-10	yes	down
	Os05g0162800	0.004	-8.11414	3.15144e-10	yes	down
	Os12g0507700	0.386	-1.37151	3.24904e-10	yes	down
	Os01g0661601	0.317	-1.65892	3.31186e-10	yes	down
	Os12g0281300	0.465	-1.10521	3.75623e-10	yes	down
	Os05g0496400	0.16	-2.64093	4.14618e-10	yes	down
	Os06g0246200	0.224	-2.15596	4.20758e-10	yes	down
	Os02g0316200	0.497	-1.00957	4.38054e-10	yes	down
	Os09g0242800	0.494	-1.01679	4.71281e-10	yes	down
	Os04g0234600	0.212	-2.24068	4.77849e-10	yes	down
	Os02g0227100	0.234	-2.09389	5.13925e-10	yes	down
	Os01g0304500	0.468	-1.09673	5.50147e-10	yes	down
	Os10g0109900	0.218	-2.19826	8.07254e-10	yes	down
	Os06g0349800	0.102	-3.29254	8.26202e-10	yes	down
	Os07g0481100	0.493	-1.01915	8.3197e-10	yes	down
	Os07g0560700	0.444	-1.16992	8.94366e-10	yes	down
	Os08g0249000	0.383	-1.38565	9.03255e-10	yes	down
	Os09g0261900	0.491	-1.02496	9.73221e-10	yes	down
	Os09g0449600	0.5	-1.00052	1.04159e-09	yes	down
	Os01g0917900	0.427	-1.22849	1.12607e-09	yes	down
	Os07g0524000	0.482	-1.05196	1.20411e-09	yes	down
	Os07g0153300	0.444	-1.17047	1.2153e-09	yes	down
	Os03g0697200	0.417	-1.26313	1.30108e-09	yes	down
	Os01g0111100	0.2	-2.32123	1.3352e-09	yes	down
	Os05g0365600	0.366	-1.45102	1.3353e-09	yes	down
	Os12g0549800	0.192	-2.38181	1.43587e-09	yes	down
	Os05g0397300	0.398	-1.32929	1.50968e-09	yes	down
	Os02g0704000	0.473	-1.0811	1.53894e-09	yes	down
	Os02g0310200	0.066	-3.91317	1.55726e-09	yes	down
	Os04g0356600	0.494	-1.01643	1.56522e-09	yes	down
	Os06g0655100	0.446	-1.16509	1.63242e-09	yes	down
	Os10g0552200	0.171	-2.55023	1.76367e-09	yes	down
	Os08g0417000	0.2	-2.32277	1.94047e-09	yes	down
	Os04g0486950	0.478	-1.06514	2.74579e-09	yes	down
	Os09g0458800	0.004	-7.79921	2.85053e-09	yes	down
	Os01g0524500	0.056	-4.16257	2.85236e-09	yes	down
	Os02g0614300	0.458	-1.12576	2.92658e-09	yes	down
	Os04g0543600	0.44	-1.18371	3.13247e-09	yes	down
	Os04g0581800	0.289	-1.79094	3.27415e-09	yes	down
	Os12g0586300	0.484	-1.04683	3.36978e-09	yes	down
	Os05g0472400	0.071	-3.81716	3.86815e-09	yes	down
	Os01g0756300	0.272	-1.87823	3.88373e-09	yes	down
	Os04g0384000	0.195	-2.35901	4.0539e-09	yes	down
	Os03g0789433	0.462	-1.11329	4.23886e-09	yes	down
	Os04g0525200	0.397	-1.33167	4.41445e-09	yes	down
	Os07g0162900	0.395	-1.34077	5.27697e-09	yes	down
	Os11g0459600	0.37	-1.4333	5.36985e-09	yes	down
	Os01g0266100	0.322	-1.6363	5.43318e-09	yes	down
	Os05g0567600	0.345	-1.5372	5.71758e-09	yes	down
	Os06g0239500	0.384	-1.37962	6.21873e-09	yes	down
	Os11g0656700	0.057	-4.13468	6.36271e-09	yes	down
	Os04g0535000	0.375	-1.41441	6.45274e-09	yes	down
	Os09g0334600	0.443	-1.1755	7.45859e-09	yes	down
	Os07g0673400	0.269	-1.89498	7.52897e-09	yes	down
	Os01g0775100	0.434	-1.2051	7.92965e-09	yes	down
	Os01g0175100	0.298	-1.7447	8.16967e-09	yes	down
	Os04g0604200	0.488	-1.0357	8.36081e-09	yes	down
	Os03g0134550	0.391	-1.35547	8.68634e-09	yes	down
	Os05g0202800	0.03	-5.05439	1.01202e-08	yes	down
	Os05g0135000	0.208	-2.26862	1.03149e-08	yes	down
	Os06g0348800	0.309	-1.69433	1.05331e-08	yes	down
	Os11g0650600	0.392	-1.35179	1.21207e-08	yes	down
	Os03g0665700	0.473	-1.0813	1.23539e-08	yes	down
	Os02g0602601	0.265	-1.9149	1.50427e-08	yes	down
	Os06g0695200	0.38	-1.39454	1.52873e-08	yes	down
	Os03g0232400	0.285	-1.81239	1.53513e-08	yes	down
	Os04g0660100	0.384	-1.38199	1.57115e-08	yes	down
	Os10g0542750	0.44	-1.18603	1.89256e-08	yes	down
	Os02g0554900	0.458	-1.12592	1.91958e-08	yes	down
	Os02g0265200	0.469	-1.09243	1.93993e-08	yes	down
	Os02g0764500	0.217	-2.20293	2.07983e-08	yes	down
	Os11g0246200	0.312	-1.67849	2.10419e-08	yes	down
	Os04g0403900	0.388	-1.36589	2.23058e-08	yes	down
	Os11g0493000	0.369	-1.44	2.24171e-08	yes	down
	Os11g0540100	0.459	-1.12272	2.51859e-08	yes	down
	Os09g0304500	0.483	-1.05009	2.61728e-08	yes	down
	Os12g0516300	0.376	-1.41154	2.62244e-08	yes	down
	Os11g0150450	0.431	-1.21309	2.74939e-08	yes	down
	Os05g0240200	0.197	-2.34408	2.75974e-08	yes	down
	Os06g0666500	0.117	-3.0913	2.99322e-08	yes	down
	Os11g0438000	0.261	-1.93992	3.3723e-08	yes	down
	Os03g0793900	0.467	-1.09884	3.71151e-08	yes	down
	Os02g0589000	0.113	-3.15168	3.96553e-08	yes	down
	Os02g0179600	0.383	-1.38551	3.98131e-08	yes	down
	Os06g0523300	0.354	-1.49752	4.08086e-08	yes	down
	Os05g0188300	0.469	-1.09385	4.1568e-08	yes	down
	Os02g0696600	0.299	-1.74252	4.31635e-08	yes	down
	Os04g0611300	0.483	-1.05064	4.33018e-08	yes	down
	Os04g0115700	0.196	-2.35292	4.46974e-08	yes	down
	Os07g0581700	0.47	-1.08964	4.70736e-08	yes	down
	Os05g0204600	0.431	-1.2143	4.98305e-08	yes	down
	Os04g0400700	0.5	-1.00124	5.15113e-08	yes	down
	Os06g0133200	0.404	-1.30842	5.45114e-08	yes	down
	Os04g0554200	0.349	-1.5184	5.83176e-08	yes	down
	Os02g0622500	0.473	-1.07947	6.07388e-08	yes	down
	Os05g0105800	0.064	-3.95843	6.22817e-08	yes	down
	Os01g0739300	0.461	-1.11575	6.44926e-08	yes	down
	Os10g0548700	0.446	-1.16355	6.81686e-08	yes	down
	Os03g0851400	0.454	-1.13924	7.79467e-08	yes	down
	Os10g0317300	0.421	-1.24969	8.3206e-08	yes	down
	Os04g0616700	0.429	-1.22116	9.28777e-08	yes	down
	Os12g0410200	0.229	-2.12422	9.42576e-08	yes	down
	Os01g0278000	0.354	-1.49921	9.50893e-08	yes	down
	Os01g0810600	0.443	-1.17586	1.04433e-07	yes	down
	Os01g0299300	0.435	-1.20126	1.16482e-07	yes	down
	Os01g0624700	0.377	-1.40768	1.19729e-07	yes	down
	Os03g0757500	0.352	-1.50651	1.31371e-07	yes	down
	Os05g0552550	0.437	-1.19568	1.35344e-07	yes	down
	Os12g0590400	0.343	-1.542	1.39806e-07	yes	down
	Os03g0151201	0.404	-1.30802	1.51152e-07	yes	down
	Os03g0124800	0.432	-1.20939	1.54999e-07	yes	down
	Os08g0156000	0.273	-1.87193	1.62177e-07	yes	down
	Os09g0378700	0.282	-1.82711	1.65546e-07	yes	down
	Os04g0295500	0.415	-1.26754	1.87746e-07	yes	down
	Os04g0531750	0.471	-1.08757	1.87746e-07	yes	down
	Os01g0968800	0.067	-3.90598	1.91765e-07	yes	down
	Os12g0527700	0.477	-1.06906	1.97656e-07	yes	down
	Os11g0704100	0.339	-1.56188	2.077e-07	yes	down
	Os01g0183600	0.443	-1.17401	2.22322e-07	yes	down
	Os07g0191600	0.441	-1.1814	2.26684e-07	yes	down
	Os05g0401300	0.449	-1.15424	2.28374e-07	yes	down
	Os06g0559400	0.177	-2.49923	2.29693e-07	yes	down
	Os10g0550900	0.358	-1.48237	2.34648e-07	yes	down
	Os09g0276600	0.489	-1.0333	2.35362e-07	yes	down
	Os07g0175500	0.421	-1.2488	2.45462e-07	yes	down
	Os06g0206000	0.371	-1.43108	2.52788e-07	yes	down
	Os10g0467000	0.22	-2.18181	2.56089e-07	yes	down
	Os12g0181300	0.4	-1.32128	2.63611e-07	yes	down
	Os06g0220300	0.14	-2.83522	2.72177e-07	yes	down
	Os10g0323500	0.465	-1.10624	2.84763e-07	yes	down
	Os01g0652650	0.007	-7.19592	2.86223e-07	yes	down
	Os05g0291700	0.374	-1.41936	3.02732e-07	yes	down
	Os09g0460300	0.151	-2.72433	3.06655e-07	yes	down
	Os06g0185900	0.495	-1.01525	3.14391e-07	yes	down
	Os03g0858800	0.491	-1.0253	3.21816e-07	yes	down
	Os03g0656850	0.008	-7.02976	3.55905e-07	yes	down
	Os11g0645400	0.393	-1.34713	3.5661e-07	yes	down
	Os03g0364400	0.452	-1.14435	4.00468e-07	yes	down
	Os03g0824350	0.354	-1.4997	4.03585e-07	yes	down
	Os02g0633600	0.349	-1.52071	4.03933e-07	yes	down
	Os05g0141000	0.458	-1.12738	4.46763e-07	yes	down
	Os02g0533700	0.341	-1.55422	4.48041e-07	yes	down
	Os06g0652600	0.298	-1.74481	5.08271e-07	yes	down
	Os01g0339500	0.042	-4.56986	5.56145e-07	yes	down
	Os09g0567000	0.01	-6.63912	5.701e-07	yes	down
	Os04g0589200	0.425	-1.23435	5.95401e-07	yes	down
	Os12g0570700	0.419	-1.25447	5.9833e-07	yes	down
	Os09g0346500	0.34	-1.55603	6.27727e-07	yes	down
	Os02g0667300	0.48	-1.05915	6.28043e-07	yes	down
	Os07g0593000	0.398	-1.33062	6.57224e-07	yes	down
	Os12g0100200	0.369	-1.43685	6.73067e-07	yes	down
	Os11g0100300	0.369	-1.43685	6.73067e-07	yes	down
	Os07g0469100	0.305	-1.71347	6.75249e-07	yes	down
	Os09g0343200	0.395	-1.3388	6.8085e-07	yes	down
	Os04g0158750	0.189	-2.40187	6.94296e-07	yes	down
	Os01g0134800	0.446	-1.16505	7.17213e-07	yes	down
	Os06g0218800	0.401	-1.31807	7.59353e-07	yes	down
	Os02g0571300	0.008	-6.91399	8.28347e-07	yes	down
	Os11g0687001	0.244	-2.03245	9.00185e-07	yes	down
	Os08g0276100	0.079	-3.67005	9.15566e-07	yes	down
	Os11g0479100	0.449	-1.15405	9.16131e-07	yes	down
	Os10g0579800	0.498	-1.00617	9.46237e-07	yes	down
	Os04g0447166	0.257	-1.95991	9.64838e-07	yes	down
	Os02g0676400	0.432	-1.20932	9.76248e-07	yes	down
	Os06g0127100	0.143	-2.80261	9.92367e-07	yes	down
	Os05g0468900	0.473	-1.07901	1.09958e-06	yes	down
	Os09g0125900	0.392	-1.34962	1.11793e-06	yes	down
	Os01g0782100	0.203	-2.29784	1.1814e-06	yes	down
	Os02g0541500	0.281	-1.82981	1.18248e-06	yes	down
	Os11g0180800	0.287	-1.80019	1.21911e-06	yes	down
	Os04g0196200	0.126	-2.99394	1.24013e-06	yes	down
	Os04g0304200	0.477	-1.06803	1.24776e-06	yes	down
	Os02g0160800	0.032	-4.94726	1.2595e-06	yes	down
	Os02g0129000	0.286	-1.80361	1.26887e-06	yes	down
	Os12g0577200	0.486	-1.03976	1.29882e-06	yes	down
	Os06g0562300	0.471	-1.08646	1.32118e-06	yes	down
	Os09g0351700	0.187	-2.41835	1.34216e-06	yes	down
	Os03g0389100	0.3	-1.73555	1.35046e-06	yes	down
	Os04g0490800	0.386	-1.37186	1.38753e-06	yes	down
	Os09g0484200	0.38	-1.39408	1.38949e-06	yes	down
	Os12g0489800	0.346	-1.52916	1.47922e-06	yes	down
	Os02g0805100	0.291	-1.7787	1.49479e-06	yes	down
	Os03g0740200	0.301	-1.73151	1.50198e-06	yes	down
	Os11g0668300	0.343	-1.54328	1.53527e-06	yes	down
	Os11g0569800	0.382	-1.38952	1.55214e-06	yes	down
	Os01g0668100	0.429	-1.22219	1.56225e-06	yes	down
	Os12g0199000	0.033	-4.91365	1.652e-06	yes	down
	Os11g0470966	0.465	-1.10453	1.66104e-06	yes	down
	Os05g0591925	0.32	-1.64458	1.70081e-06	yes	down
	Os04g0669300	0.327	-1.61197	1.71944e-06	yes	down
	Os05g0179900	0.046	-4.45108	1.80822e-06	yes	down
	Os10g0370200	0.009	-6.80379	1.87474e-06	yes	down
	Os08g0554900	0.031	-4.9962	1.8877e-06	yes	down
	Os03g0257500	0.047	-4.41401	1.97846e-06	yes	down
	Os11g0258500	0.33	-1.601	2.01326e-06	yes	down
	Os05g0472700	0.447	-1.16161	2.04669e-06	yes	down
	Os11g0619500	0.047	-4.40813	2.16608e-06	yes	down
	Os08g0429200	0.284	-1.81665	2.20233e-06	yes	down
	Os04g0693300	0.42	-1.25034	2.58209e-06	yes	down
	Os12g0211600	0.233	-2.10267	2.64482e-06	yes	down
	Os04g0566450	0.442	-1.17847	2.76805e-06	yes	down
	Os12g0124500	0.487	-1.03804	2.80129e-06	yes	down
	Os07g0655201	0.327	-1.61104	2.93425e-06	yes	down
	Os02g0175301	0.416	-1.26624	2.9664e-06	yes	down
	Os01g0136600	0.219	-2.19317	2.99528e-06	yes	down
	Os03g0673400	0.01	-6.67652	3.14356e-06	yes	down
	Os06g0624100	0.287	-1.80274	3.22559e-06	yes	down
	Os03g0201500	0.378	-1.40228	3.26307e-06	yes	down
	Os02g0549700	0.01	-6.7096	3.28109e-06	yes	down
	Os03g0656000	0.371	-1.43067	3.29135e-06	yes	down
	Os05g0365700	0.277	-1.85314	3.40547e-06	yes	down
	Os03g0820300	0.479	-1.06272	3.44384e-06	yes	down
	Os12g0129700	0.368	-1.44171	3.49273e-06	yes	down
	Os03g0244000	0.297	-1.74988	3.90892e-06	yes	down
	Os01g0862200	0.28	-1.83687	3.95462e-06	yes	down
	Os01g0905400	0.022	-5.50716	4.17213e-06	yes	down
	Os02g0484900	0.244	-2.0323	4.29967e-06	yes	down
	Os10g0391400	0.137	-2.87253	4.56766e-06	yes	down
	Os11g0444900	0.311	-1.68447	4.62345e-06	yes	down
	Os11g0481600	0.383	-1.38585	4.62966e-06	yes	down
	Os04g0585050	0.262	-1.93082	5.16304e-06	yes	down
	Os09g0483400	0.277	-1.85179	5.42015e-06	yes	down
	Os11g0126100	0.241	-2.05384	5.51642e-06	yes	down
	Os08g0492500	0.469	-1.09353	5.71636e-06	yes	down
	Os03g0162800	0.01	-6.59178	5.82221e-06	yes	down
	Os02g0623300	0.373	-1.42179	5.86261e-06	yes	down
	Os05g0130200	0.487	-1.03677	6.22988e-06	yes	down
	Os08g0548000	0.438	-1.19187	6.567e-06	yes	down
	Os11g0432800	0.406	-1.30072	6.64976e-06	yes	down
	Os06g0264750	0.296	-1.7553	6.68625e-06	yes	down
	Os03g0139600	0.023	-5.42932	7.68381e-06	yes	down
	Os10g0209700	0.118	-3.07803	8.29018e-06	yes	down
	Os01g0732300	0.484	-1.04756	9.06789e-06	yes	down
	Os04g0618700	0.441	-1.18186	9.71772e-06	yes	down
	Os04g0413900	0.293	-1.77202	1.01742e-05	yes	down
	Os04g0116600	0.319	-1.64852	1.02002e-05	yes	down
	Os05g0178300	0.479	-1.06092	1.02018e-05	yes	down
	Os08g0216600	0.224	-2.16161	1.03477e-05	yes	down
	Os06g0590800	0.484	-1.04728	1.03765e-05	yes	down
	Os07g0625800	0.367	-1.44806	1.05302e-05	yes	down
	Os03g0398600	0.374	-1.42064	1.17182e-05	yes	down
	Os01g0307500	0.377	-1.40837	1.18462e-05	yes	down
	Os06g0135000	0.011	-6.4866	1.26259e-05	yes	down
	Os01g0508100	0.446	-1.16354	1.29569e-05	yes	down
	Os01g0805400	0.45	-1.15335	1.3465e-05	yes	down
	Os01g0550800	0.256	-1.96666	1.36433e-05	yes	down
	Os06g0665200	0.138	-2.85323	1.44436e-05	yes	down
	Os02g0765600	0.041	-4.59346	1.476e-05	yes	down
	Os10g0118800	0.154	-2.70256	1.47736e-05	yes	down
	Os11g0275200	0.234	-2.09581	1.53438e-05	yes	down
	Os03g0366800	0.404	-1.3072	1.55596e-05	yes	down
	Os04g0679967	0.123	-3.01815	1.64346e-05	yes	down
	Os09g0427125	0.196	-2.3541	1.73617e-05	yes	down
	Os03g0240600	0.489	-1.03213	1.74871e-05	yes	down
	Os12g0198700	0.2	-2.3197	2.00467e-05	yes	down
	Os10g0502000	0.443	-1.17465	2.00555e-05	yes	down
	Os01g0866500	0.235	-2.09028	2.12089e-05	yes	down
	Os03g0734500	0.435	-1.20044	2.14717e-05	yes	down
	Os04g0469700	0.23	-2.1193	2.2055e-05	yes	down
	Os12g0571600	0.472	-1.08405	2.26793e-05	yes	down
	Os10g0450000	0.362	-1.46715	2.28495e-05	yes	down
	Os07g0516500	0.274	-1.86584	2.29689e-05	yes	down
	Os04g0526300	0.343	-1.54405	2.32096e-05	yes	down
	Os02g0689500	0.329	-1.60396	2.35021e-05	yes	down
	Os05g0103400	0.409	-1.28813	2.39249e-05	yes	down
	Os11g0656400	0.053	-4.23794	2.50432e-05	yes	down
	Os03g0399000	0.413	-1.27425	2.57955e-05	yes	down
	Os03g0624300	0.142	-2.81187	2.67101e-05	yes	down
	Os02g0654600	0.461	-1.11674	2.67192e-05	yes	down
	Os12g0124100	0.095	-3.39022	2.69448e-05	yes	down
	Os01g0551000	0.314	-1.67003	2.74051e-05	yes	down
	Os09g0330700	0.335	-1.57807	2.76986e-05	yes	down
	Os02g0218300	0.47	-1.08862	2.78359e-05	yes	down
	Os01g0973100	0.013	-6.31743	2.87501e-05	yes	down
	Os05g0568600	0.479	-1.06236	2.99655e-05	yes	down
	Os06g0484400	0.111	-3.16555	3.1221e-05	yes	down
	Os08g0247700	0.13	-2.93968	3.1644e-05	yes	down
	Os07g0114000	0.176	-2.50965	3.17788e-05	yes	down
	Os03g0401100	0.312	-1.68109	3.18343e-05	yes	down
	Os05g0345175	0.48	-1.05884	3.19069e-05	yes	down
	Os12g0538066	0.336	-1.57301	3.19971e-05	yes	down
	Os03g0149800	0.497	-1.00895	3.24893e-05	yes	down
	Os05g0408800	0.481	-1.05531	3.59887e-05	yes	down
	Os02g0203300	0.289	-1.79335	3.94253e-05	yes	down
	Os08g0410900	0.266	-1.91034	3.98892e-05	yes	down
	Os02g0125400	0.449	-1.15598	4.15455e-05	yes	down
	Os08g0499300	0.344	-1.53804	4.20622e-05	yes	down
	Os09g0125400	0.108	-3.20721	4.22854e-05	yes	down
	Os06g0562200	0.323	-1.63153	4.45649e-05	yes	down
	Os08g0174500	0.401	-1.31844	4.48254e-05	yes	down
	Os12g0194100	0.129	-2.94972	4.53517e-05	yes	down
	Os02g0117600	0.415	-1.26897	4.57699e-05	yes	down
	Os01g0781200	0.408	-1.29164	4.85058e-05	yes	down
	Os12g0609600	0.282	-1.827	4.86752e-05	yes	down
	Os10g0542700	0.377	-1.40726	4.98847e-05	yes	down
	Os01g0222001	0.304	-1.71627	5.13949e-05	yes	down
	Os09g0511300	0.222	-2.1713	5.20483e-05	yes	down
	Os02g0590200	0.383	-1.3855	5.31807e-05	yes	down
	Os09g0545300	0.165	-2.59591	5.3919e-05	yes	down
	Os04g0330900	0.252	-1.98644	5.52696e-05	yes	down
	Os11g0299300	0.173	-2.52882	5.55303e-05	yes	down
	Os12g0553600	0.435	-1.20253	5.63285e-05	yes	down
	Os09g0341500	0.486	-1.0416	5.77102e-05	yes	down
	Os11g0476333	0.075	-3.74147	5.77748e-05	yes	down
	Os05g0427900	0.484	-1.04775	5.78608e-05	yes	down
	Os02g0317700	0.014	-6.14131	6.09162e-05	yes	down
	Os02g0572050	0.304	-1.71625	6.21034e-05	yes	down
	Os09g0452400	0.481	-1.05448	6.5327e-05	yes	down
	Os02g0643900	0.407	-1.29719	6.62408e-05	yes	down
	Os02g0318100	0.014	-6.13697	6.74922e-05	yes	down
	Os04g0111500	0.014	-6.14121	6.95516e-05	yes	down
	Os02g0193200	0.357	-1.48677	7.18365e-05	yes	down
	Os12g0472366	0.485	-1.0429	7.1872e-05	yes	down
	Os04g0151700	0.062	-4.00585	7.19266e-05	yes	down
	Os11g0557800	0.441	-1.18133	7.45333e-05	yes	down
	Os12g0578300	0.389	-1.36199	7.61505e-05	yes	down
	Os02g0180800	0.393	-1.34899	7.79388e-05	yes	down
	Os05g0163300	0.031	-4.99534	7.8885e-05	yes	down
	Os03g0807600	0.103	-3.2811	7.89811e-05	yes	down
	Os09g0524001	0.015	-6.09502	8.12948e-05	yes	down
	Os12g0158700	0.231	-2.11544	8.19694e-05	yes	down
	Os10g0104000	0.091	-3.45814	8.59125e-05	yes	down
	Os06g0632400	0.22	-2.18746	8.67821e-05	yes	down
	Os11g0477400	0.439	-1.18853	9.34764e-05	yes	down
	Os02g0638300	0.396	-1.33581	9.49062e-05	yes	down
	Os11g0129000	0.266	-1.91106	9.53351e-05	yes	down
	Os04g0630800	0.326	-1.61614	9.9932e-05	yes	down
	Os04g0580700	0.287	-1.80218	0.000101393	yes	down
	Os12g0573000	0.453	-1.14242	0.000105298	yes	down
	Os01g0681100	0.455	-1.13608	0.000107905	yes	down
	Os04g0400800	0.428	-1.22482	0.000109179	yes	down
	Os05g0368666	0.499	-1.00313	0.000113045	yes	down
	Os01g0826800	0.477	-1.06909	0.000114105	yes	down
	Os07g0191401	0.014	-6.16984	0.000116339	yes	down
	Os03g0241400	0.33	-1.59878	0.000117472	yes	down
	Os04g0684300	0.365	-1.45266	0.00012187	yes	down
	Os07g0569600	0.338	-1.56289	0.000128859	yes	down
	Os05g0147300	0.38	-1.39481	0.000130337	yes	down
	Os06g0704700	0.443	-1.17405	0.000132833	yes	down
	Os08g0545300	0.243	-2.04275	0.000134751	yes	down
	Os03g0680300	0.157	-2.66757	0.000135332	yes	down
	Os08g0247600	0.106	-3.23153	0.000135778	yes	down
	Os10g0133500	0.317	-1.65887	0.000136704	yes	down
	Os02g0126000	0.415	-1.26744	0.000140742	yes	down
	Os11g0552000	0.45	-1.15261	0.000142982	yes	down
	Os04g0691750	0.371	-1.43165	0.000145855	yes	down
	Os01g0170051	0.394	-1.3441	0.000148067	yes	down
	Os12g0155100	0.208	-2.26486	0.000151316	yes	down
	Os12g0538600	0.161	-2.63799	0.000153398	yes	down
	Os12g0255850	0.08	-3.65023	0.000156032	yes	down
	Os05g0141800	0.302	-1.72797	0.000168406	yes	down
	Os06g0242900	0.307	-1.70248	0.00016972	yes	down
	Os11g0644700	0.341	-1.55311	0.000170009	yes	down
	Os01g0745400	0.437	-1.19559	0.000175199	yes	down
	Os05g0581600	0.125	-3.00121	0.000175237	yes	down
	Os06g0549300	0.197	-2.34452	0.000178956	yes	down
	Os06g0695300	0.499	-1.00262	0.00018249	yes	down
	Os07g0104500	0.147	-2.76477	0.000182563	yes	down
	Os02g0571800	0.016	-5.94684	0.000190778	yes	down
	Os04g0423200	0.206	-2.27614	0.000194492	yes	down
	gene-orf165	0.385	-1.37579	0.000196605	yes	down
	Os02g0165200	0.325	-1.62152	0.000197369	yes	down
	Os06g0125200	0.47	-1.08938	0.000214182	yes	down
	Os05g0374000	0.413	-1.27434	0.000214459	yes	down
	gene-nad9	0.144	-2.80022	0.000218628	yes	down
	Os01g0827800	0.056	-4.16757	0.000218643	yes	down
	Os10g0544600	0.378	-1.40262	0.0002205	yes	down
	Os01g0319000	0.022	-5.50311	0.000229721	yes	down
	Os07g0604700	0.245	-2.03196	0.000238103	yes	down
	Os01g0777400	0.499	-1.00379	0.00024243	yes	down
	Os03g0602500	0.41	-1.28528	0.000248174	yes	down
	Os07g0558400	0.199	-2.32902	0.000253737	yes	down
	Os03g0361100	0.022	-5.49127	0.000254486	yes	down
	Os01g0937900	0.45	-1.15097	0.000255777	yes	down
	Os02g0797100	0.273	-1.87181	0.00025828	yes	down
	Os01g0221000	0.178	-2.49034	0.000259885	yes	down
	Os08g0185701	0.363	-1.46046	0.000271852	yes	down
	Os05g0521700	0.116	-3.10791	0.000274445	yes	down
	Os08g0125112	0.224	-2.15547	0.000278847	yes	down
	Os02g0218500	0.469	-1.09172	0.000287717	yes	down
	Os04g0153200	0.057	-4.13867	0.000290262	yes	down
	Os07g0683200	0.376	-1.41025	0.000290889	yes	down
	Os04g0141400	0.351	-1.51238	0.000301961	yes	down
	Os05g0200340	0.459	-1.12367	0.000303131	yes	down
	Os02g0302500	0.429	-1.21946	0.000305334	yes	down
	Os02g0176000	0.469	-1.09342	0.000311753	yes	down
	Os01g0866000	0.465	-1.10542	0.000319127	yes	down
	Os12g0193800	0.117	-3.09662	0.0003216	yes	down
	Os06g0268600	0.255	-1.97235	0.000321701	yes	down
	Os01g0614400	0.134	-2.90143	0.000327754	yes	down
	Os05g0170250	0.375	-1.41406	0.000329312	yes	down
	Os11g0242800	0.18	-2.47713	0.000329797	yes	down
	Os04g0554000	0.188	-2.40822	0.000333233	yes	down
	Os10g0133000	0.016	-5.92848	0.000345264	yes	down
	Os08g0562300	0.312	-1.68002	0.000350623	yes	down
	Os05g0258400	0.181	-2.4645	0.000354643	yes	down
	Os03g0568000	0.246	-2.02437	0.000361116	yes	down
	Os04g0111900	0.133	-2.91413	0.000361975	yes	down
	Os02g0609500	0.27	-1.88777	0.000368049	yes	down
	Os08g0387400	0.197	-2.34366	0.000370113	yes	down
	Os11g0669200	0.278	-1.84591	0.000370251	yes	down
	Os12g0620733	0.363	-1.46169	0.000373995	yes	down
	Os01g0140700	0.394	-1.34545	0.000381717	yes	down
	Os10g0466800	0.159	-2.65343	0.0003917	yes	down
	Os05g0439000	0.299	-1.74071	0.000404692	yes	down
	Os10g0197300	0.025	-5.32931	0.000405709	yes	down
	Os02g0122600	0.48	-1.05875	0.000408425	yes	down
	Os03g0243950	0.175	-2.51143	0.000422969	yes	down
	Os08g0487100	0.192	-2.38122	0.000433184	yes	down
	Os03g0182900	0.224	-2.15871	0.000435837	yes	down
	Os11g0252400	0.4	-1.32042	0.000442555	yes	down
	Os04g0649600	0.491	-1.02631	0.000447103	yes	down
	Os09g0296800	0.436	-1.19882	0.000481449	yes	down
	Os11g0701600	0.278	-1.84899	0.000483532	yes	down
	Os02g0831900	0.024	-5.3977	0.000485846	yes	down
	Os08g0198100	0.385	-1.37832	0.000491133	yes	down
	Os01g0192101	0.184	-2.4434	0.000497285	yes	down
	Os02g0574000	0.098	-3.34582	0.000513844	yes	down
	Os01g0283700	0.148	-2.75824	0.000519782	yes	down
	Os07g0514400	0.404	-1.30778	0.000527886	yes	down
	Os08g0152366	0.095	-3.4001	0.000548296	yes	down
	Os02g0691900	0.313	-1.6736	0.000563694	yes	down
	Os02g0282500	0.141	-2.83125	0.000567736	yes	down
	Os03g0794000	0.317	-1.65761	0.000572706	yes	down
	Os07g0200900	0.418	-1.25746	0.000600155	yes	down
	Os10g0517050	0.388	-1.36749	0.000602907	yes	down
	Os01g0867400	0.246	-2.02223	0.000603515	yes	down
	Os02g0711400	0.424	-1.23725	0.00060782	yes	down
	Os12g0239300	0.041	-4.62109	0.000613631	yes	down
	Os10g0477600	0.479	-1.06125	0.000636755	yes	down
	Os04g0492450	0.435	-1.20206	0.000666388	yes	down
	Os01g0226400	0.463	-1.11134	0.000668788	yes	down
	Os08g0442350	0.367	-1.44704	0.000682727	yes	down
	Os02g0455400	0.483	-1.05094	0.000683954	yes	down
	Os03g0176700	0.477	-1.06905	0.000687203	yes	down
	Os03g0196250	0.483	-1.05116	0.000706888	yes	down
	Os07g0269450	0.414	-1.27101	0.000711351	yes	down
	Os10g0350450	0.109	-3.2013	0.000729397	yes	down
	Os06g0295900	0.229	-2.1254	0.000739843	yes	down
	Os07g0469200	0.167	-2.57856	0.000740749	yes	down
	gene-orfX	0.169	-2.5661	0.000757593	yes	down
	Os01g0909000	0.411	-1.28415	0.000808342	yes	down
	Os01g0205300	0.109	-3.19568	0.000811221	yes	down
	Os01g0606000	0.027	-5.20153	0.000812252	yes	down
	Os06g0519400	0.433	-1.20853	0.000816206	yes	down
	Os04g0693100	0.019	-5.72715	0.000830452	yes	down
	Os08g0195400	0.094	-3.41151	0.000844452	yes	down
	Os04g0690800	0.203	-2.3037	0.000845858	yes	down
	Os01g0585300	0.422	-1.24603	0.000861554	yes	down
	Os05g0578750	0.423	-1.2424	0.000879915	yes	down
	Os02g0440900	0.322	-1.6371	0.000892793	yes	down
	gene-orf284	0.02	-5.68036	0.0008937	yes	down
	Os05g0245700	0.248	-2.01333	0.000917791	yes	down
	Os01g0121000	0.23	-2.11835	0.000942831	yes	down
	Os05g0552700	0.402	-1.31295	0.000958968	yes	down
	Os05g0521400	0.418	-1.25963	0.000982976	yes	down
	Os07g0193200	0.471	-1.08606	0.000998346	yes	down
	Os10g0548000	0.456	-1.13189	0.00102118	yes	down
	Os06g0316800	0.359	-1.4779	0.00102151	yes	down
	Os01g0785500	0.315	-1.66542	0.0010261	yes	down
	Os06g0152550	0.396	-1.33616	0.00103392	yes	down
	Os04g0255525	0.028	-5.16519	0.00103438	yes	down
	Os11g0444000	0.299	-1.74069	0.00106103	yes	down
	Os06g0138700	0.38	-1.39769	0.00107734	yes	down
	Os06g0109000	0.326	-1.61703	0.00109371	yes	down
	Os09g0398200	0.435	-1.20084	0.00111928	yes	down
	Os09g0315000	0.439	-1.18752	0.00112373	yes	down
	Os06g0122800	0.021	-5.5737	0.00114865	yes	down
	Os05g0473101	0.038	-4.7121	0.0011929	yes	down
	Os06g0730150	0.311	-1.68623	0.00119784	yes	down
	Os04g0584500	0.345	-1.53422	0.00119872	yes	down
	Os06g0199300	0.268	-1.89836	0.0012111	yes	down
	Os11g0134900	0.021	-5.55446	0.00122463	yes	down
	Os01g0249050	0.087	-3.51776	0.00122489	yes	down
	Os01g0224700	0.2	-2.31882	0.00125072	yes	down
	Os01g0923000	0.373	-1.42339	0.00126603	yes	down
	Os08g0546600	0.287	-1.7991	0.00129445	yes	down
	Os08g0441900	0.264	-1.91895	0.00131173	yes	down
	Os01g0730500	0.448	-1.15912	0.00144512	yes	down
	Os03g0360600	0.253	-1.98362	0.00148187	yes	down
	Os01g0667550	0.021	-5.57888	0.00150293	yes	down
	Os01g0824700	0.426	-1.22942	0.00151096	yes	down
	Os06g0557200	0.479	-1.06329	0.00151446	yes	down
	Os06g0123000	0.323	-1.63232	0.00154526	yes	down
	Os07g0293000	0.221	-2.17649	0.00158325	yes	down
	Os01g0648600	0.452	-1.14551	0.00159463	yes	down
	Os02g0265300	0.09	-3.4788	0.00159539	yes	down
	gene-rps7-3	0.149	-2.74825	0.00160868	yes	down
	Os01g0686300	0.031	-4.99624	0.00161364	yes	down
	Os03g0848700	0.438	-1.19065	0.00163212	yes	down
	Os05g0589500	0.113	-3.14291	0.00163905	yes	down
	ENSRNA049471778	0.165	-2.5988	0.00164895	yes	down
	Os10g0163370	0.498	-1.00457	0.00167302	yes	down
	Os08g0387700	0.484	-1.04562	0.00170335	yes	down
	Os11g0647866	0.476	-1.06962	0.00170585	yes	down
	Os04g0526200	0.28	-1.83703	0.0018204	yes	down
	Os05g0360800	0.402	-1.31649	0.00183834	yes	down
	Os01g0223700	0.465	-1.10586	0.00191416	yes	down
	Os09g0544700	0.48	-1.05753	0.00194682	yes	down
	Os01g0629750	0.022	-5.49896	0.00199139	yes	down
	Os12g0187500	0.401	-1.31919	0.00199443	yes	down
	Os04g0387300	0.292	-1.77353	0.00199791	yes	down
	Os01g0950900	0.414	-1.27061	0.00199884	yes	down
	Os01g0249800	0.316	-1.66209	0.00203431	yes	down
	Os06g0500700	0.398	-1.33091	0.00203431	yes	down
	Os11g0461000	0.335	-1.57894	0.00204024	yes	down
	Os08g0192100	0.107	-3.22883	0.00205654	yes	down
	Os04g0146300	0.417	-1.26196	0.00206045	yes	down
	Os01g0536400	0.417	-1.26179	0.00210885	yes	down
	Os12g0571700	0.423	-1.24219	0.00213501	yes	down
	Os12g0614900	0.498	-1.00487	0.0021414	yes	down
	Os04g0282000	0.468	-1.09557	0.0021656	yes	down
	Os10g0481300	0.345	-1.53386	0.00219594	yes	down
	Os03g0193700	0.478	-1.06636	0.00220286	yes	down
	Os03g0797300	0.187	-2.41821	0.00226961	yes	down
	Os01g0673700	0.397	-1.33149	0.00227437	yes	down
	Os07g0240600	0.378	-1.40237	0.00231232	yes	down
	Os04g0201800	0.469	-1.09257	0.00236072	yes	down
	Os04g0136802	0.115	-3.12144	0.00239527	yes	down
	Os02g0689550	0.473	-1.08	0.00239909	yes	down
	Os01g0128250	0.173	-2.53378	0.00239922	yes	down
	Os05g0147650	0.435	-1.20172	0.00243786	yes	down
	Os04g0175400	0.217	-2.20683	0.00243786	yes	down
	Os11g0205500	0.234	-2.09413	0.00244587	yes	down
	Os07g0670100	0.467	-1.09946	0.00261255	yes	down
	Os03g0405525	0.299	-1.74099	0.00266631	yes	down
	Os05g0323400	0.453	-1.142	0.00267147	yes	down
	Os11g0472600	0.389	-1.36277	0.00268496	yes	down
	Os02g0731200	0.473	-1.07935	0.00277675	yes	down
	Os07g0209500	0.299	-1.73947	0.00288453	yes	down
	Os11g0202600	0.194	-2.36599	0.0029057	yes	down
	Os06g0284500	0.46	-1.12025	0.0029352	yes	down
	Os09g0498500	0.479	-1.06295	0.00314902	yes	down
	Os05g0472850	0.035	-4.83828	0.00317284	yes	down
	Os04g0616400	0.284	-1.81475	0.0032156	yes	down
	Os02g0814300	0.09	-3.48079	0.00322497	yes	down
	Os01g0183850	0.224	-2.15736	0.0032316	yes	down
	Os05g0365250	0.241	-2.05467	0.00325011	yes	down
	Os10g0181200	0.279	-1.84081	0.00328203	yes	down
	Os11g0177301	0.384	-1.38083	0.00332386	yes	down
	Os02g0690000	0.221	-2.18043	0.00332415	yes	down
	Os05g0486600	0.334	-1.58231	0.00334703	yes	down
	Os07g0476900	0.252	-1.99119	0.00335789	yes	down
	Os04g0674500	0.484	-1.04783	0.00354465	yes	down
	Os02g0484950	0.076	-3.70859	0.00361997	yes	down
	Os03g0107700	0.431	-1.21316	0.00375076	yes	down
	Os06g0606100	0.024	-5.35175	0.00375982	yes	down
	Os01g0200600	0.419	-1.2563	0.00379783	yes	down
	Os11g0598800	0.414	-1.2739	0.0037984	yes	down
	Os09g0505000	0.441	-1.18098	0.00381441	yes	down
	Os07g0236300	0.328	-1.60743	0.00382795	yes	down
	Os12g0140266	0.451	-1.14938	0.0038589	yes	down
	Os09g0244200	0.457	-1.12889	0.00395651	yes	down
	Os06g0494701	0.11	-3.18679	0.00396647	yes	down
	Os11g0493700	0.152	-2.7158	0.00400934	yes	down
	Os02g0272900	0.486	-1.0411	0.00401141	yes	down
	gene-rps2-2	0.238	-2.07182	0.00411882	yes	down
	Os10g0502300	0.304	-1.71887	0.00413887	yes	down
	Os01g0850900	0.081	-3.63294	0.00416935	yes	down
	Os06g0503100	0.485	-1.04492	0.00421425	yes	down
	Os12g0553200	0.395	-1.33844	0.00427945	yes	down
	Os06g0208951	0.493	-1.01901	0.00438033	yes	down
	Os11g0269900	0.428	-1.22297	0.00440987	yes	down
	Os02g0451900	0.026	-5.23918	0.00446723	yes	down
	Os03g0428200	0.083	-3.59692	0.00447396	yes	down
	Os05g0145900	0.038	-4.73223	0.0045141	yes	down
	Os03g0247200	0.499	-1.00307	0.0045214	yes	down
	Os04g0551600	0.213	-2.22793	0.00455959	yes	down
	Os04g0583266	0.08	-3.64092	0.00458995	yes	down
	Os10g0140700	0.412	-1.27968	0.00462849	yes	down
	Os11g0261500	0.497	-1.0079	0.00463924	yes	down
	Os01g0844000	0.223	-2.16407	0.00474407	yes	down
	Os05g0149950	0.084	-3.57548	0.00480431	yes	down
	Os07g0180300	0.389	-1.36079	0.00481533	yes	down
	Os04g0513700	0.247	-2.01688	0.00482785	yes	down
	Os11g0649700	0.107	-3.23083	0.00483703	yes	down
	Os11g0242400	0.452	-1.14473	0.00491866	yes	down
	Os02g0203200	0.472	-1.08244	0.00493408	yes	down
	Os11g0492800	0.057	-4.12884	0.00497261	yes	down
	Os10g0331600	0.204	-2.29131	0.00500922	yes	down
	Os01g0522950	0.342	-1.54626	0.00502721	yes	down
	Os04g0185000	0.371	-1.43179	0.00503124	yes	down
	Os09g0468000	0.292	-1.7762	0.0050993	yes	down
	Os01g0786800	0.395	-1.33885	0.00518843	yes	down
	Os06g0178400	0.21	-2.25375	0.00524563	yes	down
	Os01g0364450	0.308	-1.70124	0.00527852	yes	down
	Os03g0729600	0.337	-1.56791	0.00530061	yes	down
	Os01g0888900	0.473	-1.08007	0.0053067	yes	down
	Os03g0680600	0.392	-1.35038	0.00549223	yes	down
	Os09g0265800	0.21	-2.25259	0.00554846	yes	down
	Os05g0201700	0.026	-5.24605	0.00557375	yes	down
	Os03g0725050	0.424	-1.23737	0.00580988	yes	down
	Os07g0577600	0.456	-1.13291	0.00581602	yes	down
	Os04g0414700	0.144	-2.79697	0.00588421	yes	down
	Os10g0540800	0.424	-1.23618	0.00595403	yes	down
	Os01g0581400	0.419	-1.25528	0.00598166	yes	down
	Os05g0342100	0.157	-2.67548	0.00598326	yes	down
	Os03g0161950	0.039	-4.67184	0.00611258	yes	down
	Os04g0205200	0.2	-2.32503	0.00611959	yes	down
	Os01g0813800	0.145	-2.7861	0.00640047	yes	down
	Os02g0328600	0.028	-5.16296	0.00641192	yes	down
	Os04g0303100	0.43	-1.21827	0.00645832	yes	down
	Os04g0219000	0.478	-1.06534	0.00647001	yes	down
	Os01g0759100	0.084	-3.57526	0.00647887	yes	down
	Os05g0167600	0.38	-1.39628	0.00676703	yes	down
	Os02g0548900	0.027	-5.18778	0.00682017	yes	down
	Os01g0174100	0.4	-1.32251	0.00685108	yes	down
	Os02g0237000	0.427	-1.22938	0.00685108	yes	down
	Os01g0216000	0.274	-1.86556	0.0068516	yes	down
	Os04g0522100	0.488	-1.03411	0.00698352	yes	down
	Os05g0163500	0.482	-1.05153	0.00699546	yes	down
	Os03g0706650	0.494	-1.01885	0.00700577	yes	down
	Os01g0341300	0.108	-3.21257	0.00709546	yes	down
	Os04g0538900	0.436	-1.19761	0.00718386	yes	down
	Os11g0161000	0.494	-1.01642	0.00724229	yes	down
	Os03g0370800	0.089	-3.49578	0.0073341	yes	down
	Os11g0524900	0.064	-3.96057	0.00734654	yes	down
	Os01g0340600	0.229	-2.12882	0.00737146	yes	down
	Os07g0180100	0.108	-3.20908	0.007579	yes	down
	Os03g0345901	0.273	-1.87484	0.00795633	yes	down
	Os03g0365200	0.27	-1.8874	0.00803086	yes	down
	Os09g0365100	0.358	-1.48389	0.0080379	yes	down
	Os03g0277300	0.361	-1.46972	0.00814599	yes	down
	Os12g0552900	0.443	-1.1756	0.00815136	yes	down
	Os04g0607400	0.163	-2.62108	0.00817662	yes	down
	Os04g0617050	0.332	-1.58967	0.00823584	yes	down
	Os02g0215400	0.402	-1.31631	0.0082386	yes	down
	Os02g0785000	0.396	-1.33617	0.00828638	yes	down
	Os05g0439100	0.44	-1.18423	0.00838589	yes	down
	Os07g0628700	0.385	-1.37532	0.00851519	yes	down
	Os04g0618950	0.419	-1.2549	0.00872002	yes	down
	Os04g0563900	0.383	-1.38386	0.00877965	yes	down
	Os07g0659300	0.359	-1.47827	0.0090141	yes	down
	Os11g0634902	0.101	-3.30702	0.00910598	yes	down
	Os07g0212400	0.356	-1.48847	0.00920306	yes	down
	Os11g0639300	0.03	-5.04625	0.00920505	yes	down
	Os11g0131600	0.378	-1.40203	0.00921578	yes	down
	Os12g0472300	0.357	-1.485	0.00928348	yes	down
	Os07g0104366	0.454	-1.13836	0.00941219	yes	down
	Os01g0646800	0.305	-1.71351	0.00959178	yes	down
	Os11g0677050	0.291	-1.78319	0.00964911	yes	down
	Os02g0136150	0.243	-2.0422	0.00983332	yes	down
	Os08g0357700	0.218	-2.19912	0.00993538	yes	down
	Os05g0108400	0.383	-1.38422	0.00996767	yes	down
	Os04g0507100	0.462	-1.11453	0.0102291	yes	down
	Os09g0380300	0.044	-4.49401	0.0102465	yes	down
	Os03g0414400	0.479	-1.06225	0.010393	yes	down
	Os07g0115500	0.341	-1.55053	0.0104552	yes	down
	Os10g0206500	0.344	-1.54034	0.0104646	yes	down
	Os06g0710001	0.261	-1.93962	0.0105529	yes	down
	Os10g0470100	0.212	-2.2351	0.0106267	yes	down
	Os09g0246300	0.229	-2.12938	0.010742	yes	down
	Os05g0411150	0.257	-1.96292	0.010764	yes	down
	Os01g0865700	0.362	-1.46647	0.0108013	yes	down
	Os09g0495500	0.459	-1.12492	0.0108519	yes	down
	Os07g0589600	0.482	-1.05423	0.0108629	yes	down
	Os04g0629400	0.448	-1.16003	0.0108851	yes	down
	Os04g0494950	0.413	-1.27591	0.0108866	yes	down
	Os05g0407100	0.21	-2.25113	0.0109131	yes	down
	Os08g0229200	0.418	-1.25715	0.0110399	yes	down
	Os03g0429900	0.464	-1.10748	0.0112783	yes	down
	Os11g0173500	0.485	-1.0439	0.0112872	yes	down
	Os01g0883000	0.118	-3.08452	0.0114384	yes	down
	Os07g0669675	0.15	-2.73218	0.0114689	yes	down
	Os05g0264200	0.432	-1.21147	0.0115242	yes	down
	Os01g0171100	0.281	-1.83389	0.0116192	yes	down
	Os01g0937850	0.342	-1.54778	0.0116647	yes	down
	Os10g0371100	0.067	-3.89705	0.0116921	yes	down
	Os08g0338000	0.156	-2.68244	0.0117776	yes	down
	Os06g0226050	0.152	-2.72077	0.0118269	yes	down
	Os01g0130200	0.441	-1.18254	0.0119272	yes	down
	Os09g0248900	0.473	-1.07875	0.0119702	yes	down
	Os11g0118350	0.03	-5.05902	0.0121742	yes	down
	Os01g0360100	0.202	-2.30939	0.0122234	yes	down
	Os07g0671000	0.204	-2.29495	0.0123986	yes	down
	Os01g0222600	0.095	-3.3887	0.0125667	yes	down
	Os01g0384450	0.071	-3.81535	0.0126161	yes	down
	Os07g0559100	0.375	-1.41315	0.0126692	yes	down
	Os05g0299600	0.369	-1.44011	0.0128739	yes	down
	Os06g0365450	0.045	-4.46306	0.0129681	yes	down
	Os03g0849500	0.031	-4.99237	0.013147	yes	down
	Os09g0511900	0.272	-1.87923	0.013403	yes	down
	Os10g0481100	0.331	-1.59592	0.0136041	yes	down
	Os02g0535901	0.174	-2.52445	0.0136457	yes	down
	Os07g0215200	0.146	-2.77938	0.0137541	yes	down
	Os12g0605100	0.462	-1.11473	0.0138049	yes	down
	Os10g0163310	0.429	-1.21964	0.0139274	yes	down
	Os01g0909400	0.403	-1.31269	0.0140985	yes	down
	Os11g0438500	0.437	-1.19534	0.0141511	yes	down
	Os05g0542500	0.452	-1.1457	0.0142132	yes	down
	Os02g0445600	0.314	-1.67193	0.0143513	yes	down
	Os01g0690200	0.47	-1.08874	0.0143634	yes	down
	Os02g0711300	0.412	-1.28021	0.0146291	yes	down
	Os12g0626200	0.288	-1.79597	0.0147711	yes	down
	Os03g0305800	0.414	-1.27093	0.0147847	yes	down
	Os08g0361300	0.435	-1.20107	0.014801	yes	down
	Os05g0196400	0.032	-4.95078	0.014822	yes	down
	Os06g0695400	0.431	-1.21343	0.0149668	yes	down
	Os03g0652050	0.07	-3.8312	0.0149762	yes	down
	Os01g0249100	0.306	-1.70805	0.015014	yes	down
	Os10g0530400	0.492	-1.02358	0.0150186	yes	down
	Os04g0204400	0.071	-3.8158	0.0152514	yes	down
	Os05g0335401	0.385	-1.37886	0.0154644	yes	down
	Os10g0374600	0.421	-1.24688	0.0155841	yes	down
	Os01g0365300	0.032	-4.98353	0.0156827	yes	down
	Os05g0249500	0.148	-2.75201	0.0156964	yes	down
	Os01g0594500	0.284	-1.81357	0.0159236	yes	down
	Os09g0300800	0.143	-2.80308	0.0159246	yes	down
	Os09g0443400	0.192	-2.38181	0.0159368	yes	down
	Os11g0107400	0.407	-1.29859	0.0159462	yes	down
	Os04g0588700	0.418	-1.2596	0.0167874	yes	down
	Os11g0655100	0.388	-1.36578	0.0168835	yes	down
	Os03g0752800	0.177	-2.50194	0.0168966	yes	down
	Os08g0553150	0.445	-1.16859	0.016949	yes	down
	Os03g0103000	0.254	-1.9756	0.0171042	yes	down
	Os01g0765400	0.367	-1.44743	0.0172253	yes	down
	Os01g0890950	0.185	-2.43487	0.0172348	yes	down
	Os09g0455900	0.496	-1.012	0.0173201	yes	down
	Os02g0193732	0.049	-4.36354	0.0174915	yes	down
	Os08g0122201	0.356	-1.48884	0.0176654	yes	down
	Os01g0793800	0.493	-1.01909	0.0177364	yes	down
	Os04g0604900	0.264	-1.92091	0.0178877	yes	down
	Os06g0730200	0.499	-1.002	0.0179403	yes	down
	Os08g0520200	0.346	-1.52952	0.0179414	yes	down
	Os03g0200100	0.035	-4.84885	0.0180048	yes	down
	Os07g0227300	0.035	-4.84885	0.0180048	yes	down
	Os11g0296900	0.218	-2.19701	0.0182412	yes	down
	Os01g0645400	0.441	-1.18089	0.0182767	yes	down
	Os07g0544800	0.489	-1.03192	0.0184038	yes	down
	Os03g0128800	0.362	-1.46627	0.0185846	yes	down
	Os12g0190200	0.34	-1.55588	0.018791	yes	down
	Os01g0757301	0.035	-4.85707	0.0189532	yes	down
	Os02g0229501	0.426	-1.23248	0.019082	yes	down
	Os08g0454000	0.233	-2.10259	0.0192305	yes	down
	Os12g0103580	0.132	-2.92447	0.0193452	yes	down
	Os07g0517900	0.451	-1.14901	0.0194996	yes	down
	Os01g0700900	0.24	-2.05775	0.0195011	yes	down
	Os12g0235650	0.337	-1.57084	0.0195042	yes	down
	Os07g0241500	0.3	-1.73626	0.0195146	yes	down
	Os05g0548200	0.077	-3.69363	0.0195364	yes	down
	Os04g0634800	0.477	-1.06913	0.0197435	yes	down
	Os11g0426850	0.32	-1.64466	0.0201258	yes	down
	Os04g0626400	0.439	-1.18806	0.0203617	yes	down
	Os02g0810425	0.46	-1.12084	0.0208171	yes	down
	Os11g0251200	0.035	-4.82081	0.0211613	yes	down
	Os02g0458100	0.494	-1.01819	0.0213731	yes	down
	Os11g0601500	0.051	-4.3042	0.0215503	yes	down
	Os04g0347200	0.442	-1.1782	0.0218117	yes	down
	Os11g0160550	0.053	-4.24767	0.0218713	yes	down
	Os03g0206700	0.352	-1.50789	0.0221111	yes	down
	Os07g0448150	0.476	-1.0697	0.0223403	yes	down
	Os03g0695425	0.257	-1.96083	0.0224311	yes	down
	Os04g0671500	0.415	-1.26791	0.0230509	yes	down
	ENSRNA049467366	0.41	-1.2859	0.0232101	yes	down
	Os11g0662100	0.342	-1.54685	0.0232885	yes	down
	Os02g0170701	0.392	-1.35181	0.023597	yes	down
	Os10g0125700	0.218	-2.19654	0.0236253	yes	down
	Os01g0767966	0.219	-2.18968	0.0241163	yes	down
	Os08g0168000	0.223	-2.16468	0.0246448	yes	down
	Os01g0201800	0.424	-1.23853	0.0246964	yes	down
	Os03g0259400	0.302	-1.7294	0.0250382	yes	down
	Os08g0536350	0.39	-1.35675	0.0251384	yes	down
	Os07g0510600	0.047	-4.41905	0.0251921	yes	down
	Os02g0697400	0.381	-1.39341	0.0252418	yes	down
	Os06g0271900	0.306	-1.70719	0.0253713	yes	down
	Os08g0496700	0.45	-1.15042	0.0253716	yes	down
	Os12g0539750	0.035	-4.85228	0.0256394	yes	down
	Os04g0630100	0.334	-1.58179	0.0257013	yes	down
	Os03g0826900	0.037	-4.76312	0.0257013	yes	down
	Os01g0590200	0.454	-1.1382	0.026106	yes	down
	Os06g0179400	0.443	-1.17527	0.0262352	yes	down
	Os05g0498900	0.16	-2.64199	0.0263389	yes	down
	Os02g0629900	0.129	-2.95671	0.026431	yes	down
	Os03g0621700	0.038	-4.72999	0.026451	yes	down
	Os02g0519700	0.407	-1.29768	0.0265073	yes	down
	Os11g0159900	0.359	-1.47839	0.0265374	yes	down
	Os03g0107600	0.272	-1.87667	0.0267894	yes	down
	Os07g0654700	0.416	-1.26569	0.0269035	yes	down
	Os12g0106900	0.282	-1.8269	0.0269456	yes	down
	Os01g0525350	0.036	-4.78861	0.0269752	yes	down
	Os05g0202300	0.444	-1.17197	0.0271389	yes	down
	Os01g0601675	0.375	-1.41454	0.0271679	yes	down
	Os04g0374400	0.396	-1.33743	0.0276968	yes	down
	Os05g0380850	0.479	-1.06184	0.0277253	yes	down
	Os06g0113600	0.037	-4.77527	0.0277444	yes	down
	Os12g0568500	0.331	-1.59614	0.0277641	yes	down
	gene-orf187	0.431	-1.21555	0.0280465	yes	down
	Os09g0541000	0.406	-1.3006	0.0283437	yes	down
	Os07g0675400	0.215	-2.21748	0.0283604	yes	down
	Os03g0353300	0.273	-1.87332	0.0284539	yes	down
	Os04g0633200	0.038	-4.7206	0.0287124	yes	down
	Os12g0622500	0.038	-4.7206	0.0287124	yes	down
	Os09g0400100	0.458	-1.12587	0.029123	yes	down
	Os02g0536300	0.417	-1.26088	0.0291476	yes	down
	gene-cox1	0.278	-1.84474	0.0292844	yes	down
	Os07g0240400	0.487	-1.03736	0.0296035	yes	down
	Os01g0800900	0.054	-4.2102	0.0296411	yes	down
	Os06g0671075	0.133	-2.90726	0.029816	yes	down
	Os08g0108700	0.112	-3.16386	0.029816	yes	down
	Os09g0511200	0.281	-1.83045	0.0301015	yes	down
	Os07g0647200	0.271	-1.88365	0.0304027	yes	down
	Os05g0370900	0.334	-1.58301	0.0304442	yes	down
	Os09g0481200	0.239	-2.0657	0.0307127	yes	down
	Os11g0246250	0.227	-2.13651	0.0307975	yes	down
	Os05g0510600	0.115	-3.12006	0.0308721	yes	down
	Os04g0679500	0.159	-2.65414	0.0308786	yes	down
	Os10g0130066	0.039	-4.68976	0.0310626	yes	down
	Os05g0214100	0.356	-1.49054	0.0310655	yes	down
	Os06g0483900	0.109	-3.19388	0.0310859	yes	down
	Os11g0597400	0.437	-1.19513	0.031284	yes	down
	Os04g0436900	0.199	-2.32809	0.0318552	yes	down
	Os10g0554800	0.448	-1.15934	0.0320041	yes	down
	Os10g0369900	0.227	-2.1414	0.0323007	yes	down
	Os08g0441600	0.443	-1.17624	0.0323771	yes	down
	Os04g0349700	0.437	-1.19339	0.0325421	yes	down
	Os02g0580900	0.133	-2.90867	0.0330416	yes	down
	Os12g0466200	0.159	-2.64866	0.0330447	yes	down
	Os06g0147300	0.367	-1.44453	0.033252	yes	down
	Os11g0579100	0.256	-1.96845	0.0333133	yes	down
	Os01g0203400	0.34	-1.55822	0.0333133	yes	down
	Os02g0474000	0.115	-3.1195	0.03335	yes	down
	Os12g0186600	0.085	-3.55391	0.0333988	yes	down
	Os10g0381700	0.321	-1.63976	0.0334236	yes	down
	Os08g0449500	0.402	-1.31445	0.0337761	yes	down
	Os01g0248800	0.39	-1.35773	0.0338663	yes	down
	Os01g0387566	0.336	-1.57495	0.033911	yes	down
	Os10g0122600	0.396	-1.33536	0.033974	yes	down
	Os01g0816500	0.059	-4.09376	0.034082	yes	down
	Os07g0435300	0.462	-1.11263	0.034292	yes	down
	Os11g0706600	0.392	-1.34966	0.0347837	yes	down
	Os11g0239400	0.261	-1.9403	0.0348803	yes	down
	Os09g0468600	0.438	-1.19089	0.0350707	yes	down
	Os05g0269500	0.122	-3.03211	0.0353631	yes	down
	Os11g0657900	0.49	-1.03044	0.0359038	yes	down
	Os10g0375400	0.041	-4.61688	0.0369592	yes	down
	Os01g0865800	0.372	-1.42742	0.0370236	yes	down
	Os04g0562650	0.309	-1.69654	0.0371991	yes	down
	Os04g0572200	0.456	-1.13404	0.037373	yes	down
	Os11g0278900	0.254	-1.97841	0.0375379	yes	down
	Os08g0558300	0.496	-1.01023	0.0375966	yes	down
	Os11g0639600	0.419	-1.25338	0.0377382	yes	down
	Os05g0173500	0.04	-4.62658	0.037972	yes	down
	Os05g0500400	0.123	-3.01941	0.0384178	yes	down
	Os11g0685500	0.123	-3.02158	0.0384986	yes	down
	Os06g0520600	0.41	-1.28561	0.0386657	yes	down
	Os08g0551300	0.374	-1.41958	0.0389554	yes	down
	Os01g0172701	0.142	-2.81265	0.0390425	yes	down
	Os11g0643800	0.456	-1.1338	0.0391533	yes	down
	Os07g0566150	0.384	-1.38182	0.0393624	yes	down
	Os03g0191700	0.121	-3.04105	0.0397325	yes	down
	Os07g0684400	0.092	-3.43672	0.0397973	yes	down
	Os03g0821325	0.041	-4.60672	0.0398258	yes	down
	Os05g0296800	0.406	-1.30043	0.0402091	yes	down
	Os09g0447500	0.199	-2.33194	0.0403984	yes	down
	Os02g0139000	0.48	-1.05996	0.0404114	yes	down
	Os06g0160200	0.429	-1.22045	0.0405421	yes	down
	Os09g0513200	0.327	-1.61307	0.0407293	yes	down
	Os12g0228032	0.309	-1.69412	0.0413701	yes	down
	Os10g0343500	0.41	-1.2864	0.0417249	yes	down
	Os06g0281300	0.042	-4.57326	0.0421895	yes	down
	Os06g0133300	0.324	-1.62478	0.0423623	yes	down
	Os03g0731100	0.192	-2.38358	0.0424964	yes	down
	Os06g0321700	0.469	-1.09224	0.0428979	yes	down
	Os04g0585000	0.403	-1.31047	0.0433342	yes	down
	gene-cox2	0.233	-2.1022	0.0436841	yes	down
	Os07g0654800	0.328	-1.60861	0.043972	yes	down
	Os02g0261800	0.181	-2.46202	0.0443141	yes	down
	Os03g0688450	0.042	-4.55973	0.0445342	yes	down
	Os01g0167100	0.155	-2.68762	0.044758	yes	down
	Os10g0510200	0.061	-4.04251	0.0451758	yes	down
	Os12g0562600	0.437	-1.19362	0.0453842	yes	down
	Os11g0297400	0.062	-4.01684	0.045451	yes	down
	Os08g0555000	0.038	-4.72125	0.045579	yes	down
	Os05g0312201	0.366	-1.44888	0.0457296	yes	down
	Os09g0449500	0.359	-1.47749	0.0457417	yes	down
	Os11g0211600	0.456	-1.13174	0.0458414	yes	down
	Os04g0407300	0.496	-1.01299	0.0459318	yes	down
	Os12g0229100	0.064	-3.97604	0.0463429	yes	down
	Os06g0705651	0.439	-1.18666	0.0463841	yes	down
	Os12g0484100	0.181	-2.46711	0.0466007	yes	down
	Os08g0125059	0.062	-4.00159	0.0466099	yes	down
	Os06g0139400	0.21	-2.25356	0.0469035	yes	down
	Os12g0621900	0.038	-4.71403	0.0472385	yes	down
	Os01g0748300	0.39	-1.35693	0.0473164	yes	down
	Os10g0568600	0.246	-2.02286	0.0473337	yes	down
	Os11g0448700	0.447	-1.16104	0.0473924	yes	down
	Os03g0656075	0.331	-1.59618	0.0485253	yes	down
	Os03g0407050	0.281	-1.8333	0.0490964	yes	down
	Os10g0340800	0.224	-2.16002	0.0493168	yes	down
	Os01g0206300	0.202	-2.31078	0.0493612	yes	down
	Os10g0378100	0.444	-1.17101	0.049702	yes	down
	Os04g0142850	0.065	-3.93988	0.0498503	yes	down

## Sheet: Table S3
	Table S3. Formula of hydroponic solution
	Mineral elements	Salts	Mother liquor (1000ml)
	Macroelement
	N	NH4NO3	121 g
	P	NaH2PO4·2H2O	50.4 g
	K	K2SO4	89.3 g
	Ca	CaCl2	158.2 g
	Mg	MgSO4·7H2O	405 g
	Si	Na2SiO3·9H2O	48.314 g
	Microelement
	Mn	MnCl2·4H2O	1500 mg
	Mo	(NH4)6Mo7O24·4H2O	76.28 mg
	B	H3BO3	934 mg
	Zn	ZnSO4·7H2O	35 mg
	Cu	CuSO4·5H2O	31 mg
	Fe	EDTA-Na2	7.45 g
		FeSO4·7H2O	5.57 g
	Concentrated sulfuric acid (H2SO4) with a mass fraction of 98.3%		5 ml
	Solution Ⅰ: 7.45g EDTA-Na2 is added to 800 ml of water and heated at 70 ℃ for dissolution. Solution II: 5.57 g FeSO4·7H2O is added 200 ml of water and mixed with solution Ⅰ. The mixture of solution Ⅰ and Solution II are heated at 70 ℃ for 2 hours. Method of application (working fluid): 2 mL solution of Fe (mixture of Solution Ⅰ and Solution II), 1ml mother liquor of macroelement and 1.25ml microe…

## Sheet: Table S4
	Table S4. The primers used for the quantitative real-time PCR
	Primer name	Sequence (5`-3`)
	IAA20-F	GGATATGTGAAGGTGAAGATGGA
	IAA20-R	AGCGTATGAGCCGAGGAT
	ARF25-F	TGACATCTCCAGATTCAGCAGC
	ARF25-R	CGTCTCCACCACGAACCAA
	IPT4-F	GCCGTCCGGTCATTCCTCTT
	IPT4-R	AGACGGAGATGTTGCCAGAAG
	D14-F	GGTTCTTGAACGACAGCGACTA
	D14-R	CGTCGAACACCTGCTGTATCTC
	D3-F	AAGCCGGTTTATCCAATTCC
	D3-R	GCACCAAGAATCGTCTGGAT
	CKX9-F	CTATCCTCAGCACTTGGCCC
	CKX9-R	AAATGGGACTGCCACTCCTG
	CKX4-F	GCACCATCATCCTCAGGTCA
	CKX4-R	AAGTGGGCTTTCCACTGCTT
	YUCCA1-F	tcatcggacgccctcaacgtcgc
	YUCCA1-R	ggcagagcaagattatcagtc
	PIL1-F	GCAAACAGTGCCACCACAGG
	PIL1-R	CTAAATTCCATCAGAGGTTGG
	WOX11-F	CGGTGTTCATCAACGGAGTG
	WOX11-R	TCTGGAGAGAATGGAGGAGGAT
	WOX6-F	TCCAATAGACTTGCGAGCCAT
	WOX6-R	GCATTAGGATTCCATAGTCGTT
	FucT-F	AAGAGGGCGGTTCAAGACAG
	FucT-R	TAGCAAGCACAGCAGACTCC
	HSFA2D-F	CAGCAGGCACTTGGCACC
	HSFA2D-R	TTCTTGTCACGCTTTAGCCTGT
	LA1-F	GAGATGAACGGCAACAAG
	LA1-R	TTCCAGCACCAAGTAGTC
	ARF17-F	TTTACAAATCGGGAACCTATGG
	ARF17-R	TTTATGCAGGAGACGCTATTCA
	Ubiquitin-F	AACCAGCTGAGGCCCAAGA
	Ubiquitin-R	ACGATTGATTTAACCAGTCCATGA
